# Supplementary material for: A quantitative account of mammalian rod phototransduction with PDE6 dimeric activation: responses to bright flashes
Source: Open Biol. 2020 Jan 8;10(1):190241. doi: 10.1098/rsob.190241 (PMC7014685; doi:10.1098/rsob.190241)
Supplement: Code and simulated data [file rsob190241supp2.zip]

Archive with 112 entries (107 files):
- Exec_Multi_hit.m
- Extract_Sweep.m
- Figure_Method_3_Example.m
- Figure_Recovery.m
- Figure_Rising.m
- Figure_SPR.m
- Figure_Theory_from_Gs0.m
- Figure_Walk2_G_depletion.m
- findpeak.m
- Fit_tauFixed_tau_Ramp.m
- Parameters_Downstream.m
- Prepare_Method_1.m
- Prepare_Method_2.m
- Prepare_Method_3.m
- Prepare_Method_3_Example.m
- Prepare_Recovery.m
- Prepare_Rising.m
- Prepare_SPR.m
- Read_Multi_hit.m
- Read_Multi_Late.m
- Read_Multi_Rise.m
- Read_Walk2_G_depletion.m
- Read_WalkMat_data.m
- README.txt
- Solver_PDE_homog_discrete_Rs.m
- Solver_PDE_macro_discrete_Rs_heaviside.m
- Solver_PDE_macro_discrete_Rs_STEPPED.m
- Solver_PDE_uniform_from_Gs0.m
- Standard_Walk_filename.m
- steady.m
- Tplot.m
- Walk_Defaults.m
- Walk_Main.m
- Walk_Sweep.m
- Data/
- Data/Burns & Pugh (2010) Fig. 4A - Mouse - Unboxed.png
- Data/Walk_saved_nuRG_1250_CG_2500_Rs_01_to_60.xls
- Data/Walk_v52_Multi_01_isoms_2000_runs_190127_193651.mat
- Data/Walk_v52_Multi_02_isoms_1000_runs_190129_202617.mat
- Data/Walk_v52_Multi_03_isoms_0667_runs_190131_025030.mat
- Data/Walk_v52_Multi_04_isoms_0500_runs_190131_171945.mat
- Data/Walk_v52_Multi_05_isoms_0400_runs_190201_001319.mat
- Data/Walk_v52_Multi_10_isoms_0200_runs_190128_152539.mat
- Data/Walk_v52_Multi_20_isoms_0100_runs_190130_101931.mat
- Figures/
- Figures/Fig_02_SPR.pdf
- Figures/Fig_03_Rising.pdf
- Figures/Fig_04_Rising_parameters.pdf
- Figures/Fig_05_Recovery_Samples.pdf
- Figures/Fig_06_Recovery_Means.pdf
- Figures/Fig_07_Recovery_Collected.pdf
- Figures/Fig_08_Recovery_v_Phi.pdf
- Figures/Fig_09_Recovery_Aberrants.pdf
- Figures/Fig_10_Recovery_Fluctuations.pdf
- Figures/Fig_11_Tsat_v_Phi.pdf
- Figures/Fig_12_Method_3_Example.pdf
- Figures/Fig_13_Dimeric_Theory_from_Gs0.pdf
- Figures/Fig_14_Walk2_G_depletion.pdf
- Walk2/
- Walk2/Walk/
- Walk2/Walk/decay.wav
- Walk2/Walk/DeIsL1.isu
- Walk2/Walk/Demo Better Resolution.wlt
- Walk2/Walk/Demo single-pix.wlt
- Walk2/Walk/Demonstration.wlt
- Walk2/Walk/DEVELOP.TXT
- Walk2/Walk/esprod.wav
- Walk2/Walk/essprod.wav
- Walk2/Walk/Es_decay.wlt
- Walk2/Walk/es_decay_1.wlk
- Walk2/Walk/Example V2.wlk
- Walk2/Walk/GP.TXT
- Walk2/Walk/quickcre.wav
- Walk2/Walk/README.TXT
- Walk2/Walk/rgbind.wav
- Walk2/Walk/rgsplit.wav
- Walk2/Walk/Shortcut 100 pix 5 ms co-op E++.wlt
- Walk2/Walk/Shortcut 200 pix 5 ms Demo.wlt
- Walk2/Walk/Shortcut V2.wlt
- Walk2/Walk/Standard V2.wlt
- Walk2/Walk/walk.exe
- Walk2/Walk/WALK.GID
- Walk2/Walk/WALK.HLP
- Walk2/Walk/_ISREG32.DLL
- Walk2/Walk_G_Depletion/
- Walk2/Walk_G_Depletion/nuRG_1250_CG_2500_Rs_01.txt
- Walk2/Walk_G_Depletion/nurg_1250_cg_2500_rs_01.wlk
- Walk2/Walk_G_Depletion/nuRG_1250_CG_2500_Rs_02.txt
- Walk2/Walk_G_Depletion/nurg_1250_cg_2500_rs_02.wlk
- Walk2/Walk_G_Depletion/nuRG_1250_CG_2500_Rs_05.txt
- Walk2/Walk_G_Depletion/nurg_1250_cg_2500_rs_05.wlk
- Walk2/Walk_G_Depletion/nuRG_1250_CG_2500_Rs_10.txt
- Walk2/Walk_G_Depletion/nurg_1250_cg_2500_rs_10.wlk
- Walk2/Walk_G_Depletion/nuRG_1250_CG_2500_Rs_20.txt
- Walk2/Walk_G_Depletion/nurg_1250_cg_2500_rs_20.wlk
- Walk2/Walk_G_Depletion/nuRG_1250_CG_2500_Rs_30.txt
- Walk2/Walk_G_Depletion/nurg_1250_cg_2500_rs_30.wlk
- Walk2/Walk_G_Depletion/nuRG_1250_CG_2500_Rs_40.txt
- Walk2/Walk_G_Depletion/nurg_1250_cg_2500_rs_40.wlk
- Walk2/Walk_G_Depletion/nuRG_1250_CG_2500_Rs_50.txt
- Walk2/Walk_G_Depletion/nurg_1250_cg_2500_rs_50.wlk
- Walk2/Walk_G_Depletion/nuRG_1250_CG_2500_Rs_60.txt
- Walk2/Walk_G_Depletion/nurg_1250_cg_2500_rs_60.wlk
- Walk2/Walk_G_Depletion/nuRG_1250_CG_2500_wo_PDE.wlt
- Walk2/Walk_G_Depletion/Walk_saved_nuRG_1250_CG_2500_Rs_01_to_60.xls
- Calc_PDE_aberrants.m
- Calc_PDE_analyt.m
- Compare_Multi_models.m
- Downstream_bulk_solver.m
- Downstream_comparison.m
- Downstream_Method_3_Example.m
- Downstream_spatial_solver.m
