# Supplementary material for: A quantitative account of mammalian rod phototransduction with PDE6 dimeric activation: responses to bright flashes
Source: Open Biol. 2020 Jan 8;10(1):190241. doi: 10.1098/rsob.190241 (PMC7014685; doi:10.1098/rsob.190241)
Supplement: Code and simulated data [file rsob190241supp2.zip › Exec_Multi_hit.m]

%	Exec_Multi_hit.m		T.D. Lamb	Feb 2017		Updated 18-Nov-2019
%
%	Execute loop for different PDE densities, all other parameters standard
%------------------------------------------------------------------------------

clearvars, close all								%	Close any Figures

in	= Walk_Defaults;

root_name	= 'Walk_v52_Multi';						%	File root name

%------------------------------------------------------------------------------

Isoms		= [ 1, 2, 3, 4, 5, 10, 20 ];
Tot_Isoms	= 2000;									%	Total of 2000 R*s across trials
Trials		= ceil(Tot_Isoms ./ Isoms);
Multi_first_seed = Isoms;							%	So we can start from anywhere

%------------------------------------------------------------------------------

Isoms_ptr_use	= 1 : length(Isoms);				%	Do all
% Isoms_ptr_use	= [4, 5];							%	Do just this/these

%------------------------------------------------------------------------------

for Isom_ptr = Isoms_ptr_use
	in.nRs_init		= Isoms(Isom_ptr);				%	Number of photoisomerisations
	in.nruns		= Trials(Isom_ptr);				%	Number of repeat runs
	in.first_seed	= Multi_first_seed(Isom_ptr);	%	First seed
	in.save_name= [root_name, '_', num2str(in.nRs_init,'%02u'), '_isoms_', ...
		num2str(in.nruns,'%04u'), '_runs'];
	Walk_Main
end
