# Supplementary material for: A quantitative account of mammalian rod phototransduction with PDE6 dimeric activation: responses to bright flashes
Source: Open Biol. 2020 Jan 8;10(1):190241. doi: 10.1098/rsob.190241 (PMC7014685; doi:10.1098/rsob.190241)
Supplement: Code and simulated data [file rsob190241supp2.zip › Extract_Sweep.m]

%	Extract_Sweep		T.D. Lamb	Feb 2018	v5.1		Updated 3-Jan-2019
%
%	Function to extract values at fixed time intervals from one sweep of the simulation
%
%---------------------------------------------------------------------------------------------------

function extracted = Extract_Sweep(t_event, n_event, t_min, dt, t_max)

	t	= t_min : dt : t_max;
	
% 	repeats = find(t_event(2:end)==t_event(1:end-1));	%	Eliminate (single) repeats of time
% 	if ~isempty(repeats)
% 		t_event(repeats) = [];
% 		n_event(repeats) = [];
% 	end
% 	if t_event(end) < t_max								%	Add final point, if needed
% 		t_event = [t_event, t_max];
% 		n_event = [n_event, n_event(end)];
% 	end
% 	extracted = interp1(t_event, n_event, t, 'previous');
	
	nt	= length(t);							%	Alternative method:  Integrate over each element
	extracted = zeros(1, nt);
	bin	= ceil(t_event/dt + 0.5);
	now = n_event(1);							%	For t_min = 0
	if t_min > 0								%	Otherwise ...
		dum = find((t_event-t_min)/dt + 0.5);	%	For non-zero t_min, find previous n_event
		if isempty(dum), error('No previous event, with non-zero t_min'), end
		now = n_event(dum(end));				%	Last event before interval with t_min
	end
	for i = 1 : nt
		bin_i = find(bin == i);
		if isempty(bin_i)
			extracted(i) = now;
		else
			for j = bin_i
				now = now + ((t_event(j)-t(i))/dt + 0.5)*(n_event(j)-now);	%	Integrate within this dt
			end
			extracted(i) = now;
			now = n_event(bin_i(end));
		end
	end
	
% 	extracted = zeros(1, ceil((t_max-t_min)/dt)+1);	%	Output vector
% 	for n = 1 : length(t_event)					%	Loop for each event
% 		t = t_event(n);							%	Time of this event
% 		if t > t_max, return, end				%	Done
% 		if t < t_min, continue, end				%	Ignore
% 		i = round((t - t_min)/dt + 1);				%	Nearest sample
% 		extracted(i : end) = n_event(n);		%	Fill to end
% 	end

end	

%---------------------------------------------------------------------------------------------------
