# Supplementary material for: A quantitative account of mammalian rod phototransduction with PDE6 dimeric activation: responses to bright flashes
Source: Open Biol. 2020 Jan 8;10(1):190241. doi: 10.1098/rsob.190241 (PMC7014685; doi:10.1098/rsob.190241)
Supplement: Code and simulated data [file rsob190241supp2.zip › Figure_Method_3_Example.m]

%	Figure_Method_3_Example.m			T.D. Lamb		Nov 2019		Updated 11-Nov-2019
%	Ensure that you have first run	'Prepare_Method_3_Example.m'
%								and	'Downstream_Method_3_Example.m'
%-----------------------------------------------------------------------------------------

clearvars, close all
data_dir	= ['Data', filesep];
figure_dir	= ['Figures', filesep];

%-----------------------------------------------------------------------------------------
%	Figure:  R(t) including ABERRANTS for example values of intensity Phi
%-----------------------------------------------------------------------------------------

Fig_name	= 'Fig_12_Method_3_Example';

Paper_width		= 297;		%	A4, portrait		%	US Letter paper, portrait:	215.9
Paper_height	= 210;		%						%								279.4
Screen_scaling	= 0.70;								%	Suitable for 2560 x 1440

h = findobj('Tag', Fig_name);
if ishandle(h)
	clf(h)
	figure(h)
else
	figure('Tag', Fig_name, ...
		'NumberTitle', 'Off', 'Color', 'w', 'Units', 'Centimeters', ...
		'Position', [4, 1, Screen_scaling*[Paper_width, Paper_height]/10], ...
		'PaperType', 'A4', 'PaperOrientation', 'Landscape', ...					%	or USLetter
		'PaperUnits', 'Centimeters', 'PaperPositionMode', 'Manual', ...
		'PaperPosition', [0 0 Paper_width Paper_height]/10, ...
		'Name', Fig_name, 'Renderer', 'painters');
end

%-----------------------------------------------------------------------------------------
%	Load B&P(2010) mouse family image
%-----------------------------------------------------------------------------------------

image_file	= 'Burns & Pugh (2010) Fig. 4A - Mouse - Unboxed.png';
image_full_file = fullfile(data_dir, image_file);
image_array = imread(image_full_file);
aspect		= size(image_array,1)/size(image_array,2);		%	Height / Width

%-----------------------------------------------------------------------------------------
%	Define coordinate positions, line thickness, label positions, etc.
%-----------------------------------------------------------------------------------------

X_axis_gap		= 10;										%	Distances from left (single column)
Y_axis_gap		= 10;
X_axis			= 250;
Y_axis			= X_axis * aspect;
X_width			= X_axis / Paper_width;
X_posn			= X_axis_gap / Paper_width;
Y_bottom		= 1;										%	Initialise Y positions
Curve_thickness	= 0.7;
Curve_pts		= Curve_thickness *72/25.4;

Y_top		= Y_bottom - Y_axis_gap/Paper_height;			%	Define Y posn for Panel A
Y_bottom	= Y_top - Y_axis/Paper_height;
subplot('Position', [X_posn, Y_bottom, X_width, Y_top-Y_bottom]);

%-----------------------------------------------------------------------------------------
%	Plot B&P(2010) mouse family image
%-----------------------------------------------------------------------------------------

image(image_array)
hold on
set(gca, 'Visible', 'Off')

origin_pix	= [ 370, 945 ];			%	Origin and scaling in pixels of original image
pix_sec		=  315;
pix_vert	= 790;
sec_min		= -0.52;
sec_max		= 4;

%-----------------------------------------------------------------------------------------
%	Load data from workspace and plot simulated responses
%-----------------------------------------------------------------------------------------

%	Load selected data from aberrants simulation
load([data_dir, 'Method_3_Example_Workspace']) 

i_t		= find(t_cyt_aberr <= sec_max * 1000);
t		= t_cyt_aberr( i_t ) / 1000;

for i_Phi = 1 : n_Phi_M3
	Phi	= Phi_M3(i_Phi);
	plot([sec_min, t] * pix_sec + origin_pix(1), [0, R_M3(i_Phi, i_t)] * (-pix_vert) + origin_pix(2), ...
		'r-', 'LineWidth', Curve_pts)	%	METHOD 3
	hold on
end

%-----------------------------------------------------------------------------------------

drawnow
saveas(gcf, [figure_dir, Fig_name], 'pdf')					%	Save PDF in figure dir
% 	print([figure_dir, Fig_name], '-dtiff', '-r300')		%	Save TIF in figure dir, 300 dpi
% 	saveas(gcf, [figure_dir, Fig_name], 'png')				%	Save PNG in figure dir

disp(['   Method 3 Example Figure saved to sub-folder ', figure_dir])

%-----------------------------------------------------------------------------------------
