# Supplementary material for: A quantitative account of mammalian rod phototransduction with PDE6 dimeric activation: responses to bright flashes
Source: Open Biol. 2020 Jan 8;10(1):190241. doi: 10.1098/rsob.190241 (PMC7014685; doi:10.1098/rsob.190241)
Supplement: Code and simulated data [file rsob190241supp2.zip › Figure_Recovery.m]

%	Figure_Recovery.m			T.D. Lamb		Mar 2019		Updated 25-Sep-2019
%	Ensure that you have first run 'Prepare_Recovery.m'
%
%-----------------------------------------------------------------------------------------

clearvars, close all
data_dir	= ['Data', filesep];
figure_dir	= ['Figures', filesep];

work_file	= [data_dir, 'Recovery_Workspace.MAT'];
if ~exist(work_file, 'file')
	error('*** First you must have invoked "Prepare_Recovery" to save "Recovery_Workspace".')
end
load(work_file)

Figure_names = { [], [], [], [], ...		%	Start at Fig. 5
	'Fig_05_Recovery_Samples', ...
	'Fig_06_Recovery_Means', ...
	'Fig_07_Recovery_Collected', ...
	'Fig_08_Recovery_v_Phi', ...
	'Fig_09_Recovery_Aberrants', ...
	'Fig_10_Recovery_Fluctuations', ...
	'Fig_11_Tsat_v_Phi'};

%-----------------------------------------------------------------------------------------
%	Loop for the multiple Figures
%-----------------------------------------------------------------------------------------

for Figure = 5 : 11										%	Or select a subset
	
	Fig_name = Figure_names{Figure};

	Paper_width		= 210;		%	A4, portrait		%	US Letter paper, portrait:	215.9
	Paper_height	= 297;		%						%								279.4
	Screen_scaling	= 0.55;								%	~900 pix vert screen height

	h = findobj('Tag', Fig_name);
	if ishandle(h)
		clf(h)
		figure(h)
	else
		figure('Tag', Fig_name, ...
			'NumberTitle', 'Off', 'Color', 'w', 'Units', 'Centimeters', ...
			'Position', [4, 0.25, Screen_scaling*[Paper_width, Paper_height]/10], ...
			'PaperType', 'A4', 'PaperOrientation', 'Portrait', ...					%	or USLetter
			'PaperUnits', 'Centimeters', 'PaperPositionMode', 'Manual', ...
			'PaperPosition', [0 0 Paper_width Paper_height]/10, ...
			'Name', Fig_name, 'Renderer', 'painters');
	end

%-----------------------------------------------------------------------------------------
%	Define coordinate positions, line thickness, label positions, etc.
%-----------------------------------------------------------------------------------------

	if Figure ~= 11

		X_axis_gap		= 70;								%	Distances from left (single column)
		X_axis			= 75;
		Y_axis_gap		= [20  18  18];
		Y_axis			= 70;

		X_width			= X_axis / Paper_width;
		X_posn			= X_axis_gap / Paper_width;
		Y_bottom		= 1;								%	Initialise Y positions

		Axis_thickness	= 0.3;
		Axis_pts		= Axis_thickness * 72/25.4;
		X_tick			= 1.2;
		Y_tick			= 1.2;

		Font_Size		= 10;
		Axes_Font_Size	= 9;
		Symbol_Size		= 4;
		Symbol_Line		= 0.4;
		Curve_thickness	= 0.5;
		Curve_pts		= Curve_thickness *72/25.4;
		Symbol_pts		= Symbol_Line *72/25.4;

		Panel_letter	= 'ABC';
		Panel_letter_X	= [1, 1, 1] * 0.07;
		Panel_letter_Y	= [1, 1, 1] * 1.02;
		Panel_letter_sz	= 14;

		Y_top		= Y_bottom - Y_axis_gap(1)/Paper_height;		%	Define Y posn for Panel A
		Y_bottom	= Y_top - Y_axis/Paper_height;
		subplot('Position', [X_posn, Y_bottom, X_width, Y_top-Y_bottom]);

		grn			= [0 0.6 0];									%	Darkish green
		x_lims		= [0 3];										%	Common for Figs 5 - 7
		y_lims		= [-5 120];
		x_label		= 'Time (s)';									%	Common for all except Fig. 11

	end

%-----------------------------------------------------------------------------------------
%	Fig. 5:  Plot sample raw traces for pre-selected value of Q -- METHOD 1 & 2
%-----------------------------------------------------------------------------------------

	if Figure == 5
		show = 25;												%	Ensure <= show_first and show_M2
		j = find(Ordered_Isoms == Q_sample_raw);
		Panel_letter_X	= [1, 1] * 0.05;

		load([data_dir, Saved_Method_1], 'cell_*')
		plot(t_disc/1000, cell_Gs{j}(1:show, :), 'Color', grn, 'LineWidth', Curve_pts)
		hold on
		plot(t_disc/1000, cell_E0{j}(1:show, :), 'k-', 'LineWidth', Curve_pts)
		plot(t_disc/1000, cell_E1{j}(1:show, :), 'b-', 'LineWidth', Curve_pts)
		plot(t_disc/1000, cell_E2{j}(1:show, :), 'r-', 'LineWidth', Curve_pts)
		clearvars cell_*										%	Delete large arrays
		xlabel(x_label)
		ylabel('Molecules per disc surface')
		xlim(x_lims)
		ylim(y_lims)
		set(gca, 'Box', 'off', 'LineWidth', Axis_pts, 'FontSize', Font_Size, ...
			'TickDir', 'out', 'TickLength', [X_tick/X_axis, Y_tick/Y_axis])
		text(0.85, 120, 'Free \itG\rm*', 'Color', grn, ...
			'VerticalAlignment', 'Top', 'HorizontalAlignment', 'Left', 'FontSize', Font_Size)
		text(2.00,  75, '\itE\rm', ...
			'VerticalAlignment', 'Middle', 'HorizontalAlignment', 'Center', 'FontSize', Font_Size)
		text(2.00,  30, '\itE\rm*', 'Color', 'b', ...
			'VerticalAlignment', 'Middle', 'HorizontalAlignment', 'Center', 'FontSize', Font_Size)
		text(1.15, 100, '\itE\rm**', 'Color', 'r', ...
			'VerticalAlignment', 'Middle', 'HorizontalAlignment', 'Center', 'FontSize', Font_Size)
		text(Panel_letter_X(1), Panel_letter_Y(1), Panel_letter(1), ...
			'VerticalAlignment', 'Middle', 'HorizontalAlignment', 'Center',  ...
			'Units', 'Normalized', 'FontSize', Panel_letter_sz)

		Y_top		= Y_bottom - Y_axis_gap(2)/Paper_height;	%	Define Y posn for Panel B
		Y_bottom	= Y_top - Y_axis/Paper_height;
		subplot('Position', [X_posn, Y_bottom, X_width, Y_top-Y_bottom]);

		plot(t_disc/1000, Gs_M2_SampleQ(1:show, :), 'Color', grn, 'LineWidth', Curve_pts)
		hold on
		plot(t_disc/1000, E0_M2_SampleQ(1:show, :), 'k-', 'LineWidth', Curve_pts)
		plot(t_disc/1000, E1_M2_SampleQ(1:show, :), 'b-', 'LineWidth', Curve_pts)
		plot(t_disc/1000, E2_M2_SampleQ(1:show, :), 'r-', 'LineWidth', Curve_pts)
		xlabel(x_label)
		ylabel('Molecules per disc surface')
		xlim(x_lims)
		ylim(y_lims)
		set(gca, 'Box', 'off', 'LineWidth', Axis_pts, 'FontSize', Axes_Font_Size, ...
			'TickDir', 'out', 'TickLength', [X_tick/X_axis, Y_tick/Y_axis])
		text(0.95, 120, 'Free \itG\rm*', 'Color', grn, ...
			'VerticalAlignment', 'Top', 'HorizontalAlignment', 'Left', 'FontSize', Font_Size)
		text(2.00,  75, '\itE\rm', ...
			'VerticalAlignment', 'Middle', 'HorizontalAlignment', 'Center', 'FontSize', Font_Size)
		text(2.00,  30, '\itE\rm*', 'Color', 'b', ...
			'VerticalAlignment', 'Middle', 'HorizontalAlignment', 'Center', 'FontSize', Font_Size)
		text(1.20, 100, '\itE\rm**', 'Color', 'r', ...
			'VerticalAlignment', 'Middle', 'HorizontalAlignment', 'Center', 'FontSize', Font_Size)
		text(Panel_letter_X(2), Panel_letter_Y(2), Panel_letter(2), ...
			'VerticalAlignment', 'Middle', 'HorizontalAlignment', 'Center',  ...
			'Units', 'Normalized', 'FontSize', Panel_letter_sz)
	end

%-----------------------------------------------------------------------------------------
%	Fig. 6.  Plot mean responses for three sample values of Q -- METHODS 1 & 2
%-----------------------------------------------------------------------------------------

	if Figure == 6
		QQ = [5, 10, 20];
		Panel_letter_X(1) = 0.15;
		for k = 1 : 3
			Q = QQ(k);
			j = find(Ordered_Isoms == Q);
			if k > 1
				Y_top		= Y_bottom - Y_axis_gap(k)/Paper_height;	%	Define Y posn for B, C
				Y_bottom	= Y_top - Y_axis/Paper_height;
				subplot('Position', [X_posn, Y_bottom, X_width, Y_top-Y_bottom]);
			end
			plot(t_disc/1000, Gs_M1_Q_mn(j,:), '-.',  'Color', grn, 'LineWidth', Curve_pts/2)
			hold on
			plot(t_disc/1000, E0_M1_Q_mn(j,:), 'k-.', 'LineWidth', Curve_pts/2)
			plot(t_disc/1000, E1_M1_Q_mn(j,:), 'b-.', 'LineWidth', Curve_pts/2)
			plot(t_disc/1000, E2_M1_Q_mn(j,:), 'r-.', 'LineWidth', Curve_pts/2)

			plot(t_disc/1000, Gs_M2_Q_mn(Q, :), '-',  'Color', grn, 'LineWidth', Curve_pts)
			plot(t_disc/1000, E0_M2_Q_mn(Q, :), 'k-', 'LineWidth', Curve_pts)
			plot(t_disc/1000, E1_M2_Q_mn(Q, :), 'b-', 'LineWidth', Curve_pts)
			plot(t_disc/1000, E2_M2_Q_mn(Q, :), 'r-', 'LineWidth', Curve_pts)

			xlabel(x_label)
			ylabel('Mean molecules per disc surface')
			xlim(x_lims)
			ylim(y_lims)
			set(gca, 'Box', 'off', 'LineWidth', Axis_pts, 'FontSize', Axes_Font_Size, ...
				'TickDir', 'out', 'TickLength', [X_tick/X_axis, Y_tick/Y_axis])
			text(2.7, 55, ['\itQ\rm = ', num2str(Q)], ...
				'VerticalAlignment', 'Middle', 'HorizontalAlignment', 'Center', 'FontSize', Font_Size)
			text(Panel_letter_X(k), 1, Panel_letter(k), ...
				'VerticalAlignment', 'Middle', 'HorizontalAlignment', 'Center',  ...
				'Units', 'Normalized', 'FontSize', Panel_letter_sz)
		end
	end

%-----------------------------------------------------------------------------------------
%	Fig. 7:  Collected recoveries
%-----------------------------------------------------------------------------------------

	if Figure == 7
		x_lims = [-0.05 3];
		
		for hits = Show_Q_for_Method_2
			plot([-1 t_disc/1000], [0 E2_M2_Q_mn(hits, :)], 'r-', 'LineWidth', Curve_pts)		%	Allow pre-zero
			hold on
		end
		
		for j = [1 : 5, 10, 20];
			jj = find(Ordered_Isoms == j);
			plot([-1 0 t_disc/1000], [0 0 E2_M1_Q_mn(jj,:)], 'k-', 'LineWidth', Curve_pts*0.75)	%	Allow pre-zero
		end
		xlabel(x_label)
		ylabel('Mean \itE\rm**(\itt\rm) per disc surface')
		xlim(x_lims)
		ylim(y_lims)
		set(gca, 'Box', 'off', 'LineWidth', Axis_pts, 'FontSize', Axes_Font_Size, ...
			'TickDir', 'out', 'TickLength', [X_tick/X_axis, Y_tick/Y_axis])
		text(Panel_letter_X(1), 1, Panel_letter(1), ...
			'VerticalAlignment', 'Middle', 'HorizontalAlignment', 'Center',  ...
			'Units', 'Normalized', 'FontSize', Panel_letter_sz)

		%	Panel B
		
		Y_axis		= 50;										%	For Panels B & C
% 		Y_axis_gap(2)= 16;
		Y_top		= Y_bottom - Y_axis_gap(2)/Paper_height;
		Y_bottom	= Y_top - Y_axis/Paper_height;
		subplot('Position', [X_posn, Y_bottom, X_width, Y_top-Y_bottom]);

		for hits = Show_Q_for_Method_2
			semilogy(t_disc/1000, E2_M2_Q_mn(hits, :), 'r-', 'LineWidth', Curve_pts)
			hold on
		end
		for j = [1 : 5, 10, 20];
			jj = find(Ordered_Isoms == j);
% 			semilogy([0 t_disc/1000], [1e-8 E2_M1_Q_mn(jj,:)], 'k-', 'LineWidth', Curve_pts*0.75)	%	Allow pre-zero
			semilogy(t_disc/1000, E2_M1_Q_mn(jj,:), 'k-', 'LineWidth', Curve_pts*0.75)	%	Allow pre-zero
		end
		
		warn_id = 'MATLAB:Axes:NegativeDataInLogAxis';		%	Ignore warning for negative values in logarithmic plot
		warning('off', warn_id)
		xlabel(x_label)
		warning('on', warn_id)
		
		text(0.585, 2.65, '\rightarrow', 'HorizontalAlignment', 'Right', 'FontSize', 12, 'FontName', 'Arial')
		
		ylabel('Mean \itE\rm**(\itt\rm) per disc surface')
		xlim(x_lims)
		ylim([1.99 40.1])
		set(gca, 'Box', 'off', 'LineWidth', Axis_pts, 'FontSize', Axes_Font_Size, ...
			'TickDir', 'out', 'TickLength', [X_tick/X_axis, Y_tick/Y_axis], 'YTick', [2 4 10 20 40])
		text(Panel_letter_X(2), 1.02, Panel_letter(2), ...
			'VerticalAlignment', 'Bottom', 'HorizontalAlignment', 'Center',  ...
			'Units', 'Normalized', 'FontSize', Panel_letter_sz)

		%	Panel C
		
		Y_axis_gap(3)= 15;
		Y_top		= Y_bottom - Y_axis_gap(3)/Paper_height;
		Y_bottom	= Y_top - Y_axis/Paper_height;
		subplot('Position', [X_posn, Y_bottom, X_width, Y_top-Y_bottom]);
		
% % 		t_meas	= 500;											%	Measurement time, in ms
% % 		f1		= 3.95;
% % 		rho		= 0.30;
% % 		y_lims	= [0 60];
		t_meas	= 700;											%	Measurement time, in ms
		f1		= 1.42;
		rho		= 0.32;
		y_lims	= [0 15];
		Q_max	= 4.2;	%5;
		Q		= 1 : Q_max;
		q		= 0 : 0.01 : Q_max;
		i_meas	= t_meas/dt_disc + 1;
		
		plot(q, f1 * q, 'b:', 'LineWidth', Curve_pts)
		hold on
		plot(q, f1 * q .* (1+rho).^(q-1), 'b-', 'LineWidth', Curve_pts)
		plot(Q, E2_M2_Q_mn(Q, i_meas), 'ro', 'MarkerfaceColor', 'w', 'LineWidth', Curve_pts)
		plot(Ordered_Isoms(Q), E2_M1_Q_mn(Q, i_meas), 'k^', 'MarkerfaceColor', 'w', 'LineWidth', Curve_pts)
		xlim([0 Q_max])
		ylim(y_lims)
		xlabel('Isomerisations per surface, \itQ\rm')
		ylabel(['Measured \itE\rm** at \itt\rm = ', num2str(t_meas/1000), ' s'])
		set(gca, 'Box', 'off', 'LineWidth', Axis_pts, 'FontSize', Axes_Font_Size, ...
			'TickDir', 'out', 'TickLength', [X_tick/X_axis, Y_tick/Y_axis])
		text(Panel_letter_X(3), 1, Panel_letter(3), ...
			'VerticalAlignment', 'Middle', 'HorizontalAlignment', 'Center',  ...
			'Units', 'Normalized', 'FontSize', Panel_letter_sz)

	end

%-----------------------------------------------------------------------------------------
%	Fig. 8:  E**(t) and R(t) for range of values of intensity Phi
%-----------------------------------------------------------------------------------------

	if Figure == 8
		x_lims = [-0.05 3];
		
		plot(x_lims, [1 1]*nanmean(E2_surf_sat), 'k--', 'LineWidth', Curve_pts*0.5)		%	Satn level
		hold on
		for i_Phi = 1 : n_Phi															%	Loop for intensities
			Phi	= Phi_set(i_Phi);
			plot([-1 t_disc/1000], [0 E_bulk(i_Phi,:)], 'r-', 'LineWidth', Curve_pts)	%	Allow pre-zero
		end
		xlabel(x_label)
		ylabel('Mean \itE\rm**(\itt\rm) per disc surface')
		xlim(x_lims)
		ylim(y_lims)
		set(gca, 'Box', 'off', 'LineWidth', Axis_pts, 'FontSize', Axes_Font_Size, ...
			'TickDir', 'out', 'TickLength', [X_tick/X_axis, Y_tick/Y_axis])
		text(Panel_letter_X(1), Panel_letter_Y(1), Panel_letter(1), ...
			'VerticalAlignment', 'Middle', 'HorizontalAlignment', 'Center',  ...
			'Units', 'Normalized', 'FontSize', Panel_letter_sz)

		Y_top		= Y_bottom - Y_axis_gap(2)/Paper_height;							%	Y posn for Panel B
		Y_bottom	= Y_top - Y_axis/Paper_height;
		subplot('Position', [X_posn, Y_bottom, X_width, Y_top-Y_bottom]);

		plot(x_lims, (1-F_crit)*[1 1], 'k--', 'LineWidth', Curve_pts*0.5)				%	Satn level
		hold on
		for i_Phi = 1 : n_Phi															%	Loop for intensities
			Phi	= Phi_set(i_Phi);
			plot([-1 t_cyto/1000], [0 R_bulk(i_Phi, :)], 'r-', 'LineWidth', Curve_pts)	%	Allow pre-zero
		end
		xlabel(x_label)
		ylabel('Fractional electrical response, \itR\rm(\itt\rm)')
		xlim(x_lims)
		ylim([-0.05 1.05])
		set(gca, 'Box', 'off', 'LineWidth', Axis_pts, 'FontSize', Axes_Font_Size, ...
			'TickDir', 'out', 'TickLength', [X_tick/X_axis, Y_tick/Y_axis])
		text(Panel_letter_X(2), Panel_letter_Y(2), Panel_letter(2), ...
			'VerticalAlignment', 'Middle', 'HorizontalAlignment', 'Center',  ...
			'Units', 'Normalized', 'FontSize', Panel_letter_sz)

	end

%-----------------------------------------------------------------------------------------
%	Fig. 9:  E**(t) and R(t) including ABERRANTS for range of values of intensity Phi
%-----------------------------------------------------------------------------------------

	if Figure == 9
		x_lims = [-0.1 6];
		
		plot(x_lims, [1 1]*nanmean(E2_surf_sat), 'k--', 'LineWidth', Curve_pts*0.5)		%	Satn level
		hold on
		for i_Phi = 1 : length(Phi_common)
			ptr = Phi_set==Phi_common(i_Phi);
			plot([-1 t_disc/1000], [0 E_bulk(ptr,:)],   'b-', 'LineWidth', Curve_pts)	%	METHOD 2
		end
		for i_Phi = 1 : length(Phi_common)
			ptr = Phi_M3==Phi_common(i_Phi);
			plot([-1 t_disc/1000], [0 E2_M3_Phi(ptr,:)], 'r-', 'LineWidth', Curve_pts)	%	METHOD 3
		end
		xlabel(x_label)
		ylabel('Mean \itE\rm**(\itt\rm) per disc surface')
		xlim(x_lims)
		ylim(y_lims)
		set(gca, 'Box', 'off', 'LineWidth', Axis_pts, 'FontSize', Axes_Font_Size, ...
			'TickDir', 'out', 'TickLength', [X_tick/X_axis, Y_tick/Y_axis])
		text(Panel_letter_X(1), Panel_letter_Y(1), Panel_letter(1), ...
			'VerticalAlignment', 'Middle', 'HorizontalAlignment', 'Center',  ...
			'Units', 'Normalized', 'FontSize', Panel_letter_sz)

		Y_top		= Y_bottom - Y_axis_gap(2)/Paper_height;							%	Y posn for Panel B
		Y_bottom	= Y_top - Y_axis/Paper_height;
		subplot('Position', [X_posn, Y_bottom, X_width, Y_top-Y_bottom]);

		plot(x_lims, (1-F_crit)*[1 1], 'k--', 'LineWidth', Curve_pts*0.5)				%	Satn level
		hold on
		for i_Phi = 1 : length(Phi_common)
			ptr = Phi_set==Phi_common(i_Phi);
			plot([-1 t_cyto/1000], [0 R_bulk(ptr, :)], 'b-', 'LineWidth', Curve_pts)			%	METHOD 2
		end
		for i_Phi = 1 : n_Phi_M3
			Phi	= Phi_M3(i_Phi);
			if ismember(Phi, Phi_set)			%	Plot if this intensity was used in Method 2
				plot([-1 t_cyt_aberr/1000], [0 R_M3(i_Phi,:)], 'r-', 'LineWidth', Curve_pts)	%	METHOD 3
			end
		end
		xlabel(x_label)
		ylabel('Fractional electrical response, \itR\rm(\itt\rm)')
		xlim(x_lims)
		ylim([-0.05 1.05])
		set(gca, 'Box', 'off', 'LineWidth', Axis_pts, 'FontSize', Axes_Font_Size, ...
			'TickDir', 'out', 'TickLength', [X_tick/X_axis, Y_tick/Y_axis])
		text(Panel_letter_X(2), Panel_letter_Y(2), Panel_letter(2), ...
			'VerticalAlignment', 'Middle', 'HorizontalAlignment', 'Center',  ...
			'Units', 'Normalized', 'FontSize', Panel_letter_sz)

	end

%-----------------------------------------------------------------------------------------
%	Fig. 10:  Sample raw aberrant traces
%-----------------------------------------------------------------------------------------

	if Figure == 10
		x_lims = [-0.2 10];
		
		if ~isempty(Show_Raw_aberr_Phi)
			colr = 'kbr';
			i = 0;
			for i_Phi = 1 : n_Phi_M3
				Phi = Phi_M3(i_Phi);
				if ismember(Phi, Show_Raw_aberr_Phi)				%	Do we want to plot this intensity?
					i = i + 1;
					for trial = 1 : min(trials_M3(i_Phi), Max_show_raw_aberr)
% 						dum = R_M3_store{i_Phi}';
						plot([-1 t_cyt_aberr/1000], [0 R_M3_store{i_Phi}(trial, :)], '-', ...
							'Color', colr(1+rem(i-1,length(colr))), 'LineWidth', Curve_pts)
						hold on
					end
				end
			end
			xlim(x_lims)
			ylim([-0.05 1.05])
			xlabel(x_label)
			ylabel('Fractional electrical response, \itR\rm(\itt\rm)')
			set(gca, 'Box', 'off', 'LineWidth', Axis_pts, 'FontSize', Axes_Font_Size, ...
				'TickDir', 'out', 'TickLength', [X_tick/X_axis, Y_tick/Y_axis])
		end
		
	end
	
%-----------------------------------------------------------------------------------------
%	Fig. 11.  Time in saturation
%-----------------------------------------------------------------------------------------

	if Figure == 11
		
		X_axis_gap		= 60;
		X_axis			= 100;
		Y_axis_gap		= 50;
		Y_axis			= 100;
		X_width			= X_axis / Paper_width;
		X_posn			= X_axis_gap / Paper_width;
		Axis_thickness	= 0.4;
		Axis_pts		= Axis_thickness * 72/25.4;
		X_tick			= 1.5;
		Y_tick			= 1.5;
		Font_Size		= 12;
		Axes_Font_Size	= 12;
		Symbol_Size		= 8;
		Symbol_Line		= 0.4;
		Curve_thickness	= 0.8;
		Curve_pts		= Curve_thickness *72/25.4;
		Symbol_pts		= Symbol_Line *72/25.4;
		Y_top			= 1 - Y_axis_gap(1)/Paper_height;
		Y_bottom		= Y_top - Y_axis/Paper_height;
		set(gca, 'Position', [X_posn, Y_bottom, X_width, Y_top-Y_bottom])

		Phi_fit_F= logspace(2, log10(10000), 201);
		phi_fit_F= Phi_fit_F / N_surfs;
		T_fit_F	= (log(phi_fit_F) + rho * phi_fit_F) / k_E2 + 0.585;				%	Using rho from Fig. 7

		semilogx(Phi_fit, T_fit_1, 'k:', 'LineWidth', 1)
		hold on
		semilogx(Phi_fit, T_fit_A, 'r:', 'LineWidth', 1)
		ptr = find(Phi_space > 140);											%	Omit first few points
		semilogx(Phi_space(ptr), T_sat(ptr), 'b-', 'LineWidth', Curve_pts)
		semilogx(Phi_space(ptr), polyval(pf, log10(Phi_space(ptr))), 'r-', 'LineWidth', Curve_pts)
% 		semilogx(Phi_fit_F, T_fit_F, 'w-', 'LineWidth', Curve_pts*1.5)
		semilogx(Phi_fit_F, T_fit_F, 'k:', 'LineWidth', Curve_pts*1.5)
		semilogx(exp(BP2010_F4B_lnPhi), BP2010_F4B_Tsat, 'ks', ...
			'MarkerSize', Symbol_Size, 'LineWidth', Symbol_pts, 'MarkerFaceColor', 'w')
		xlim([1e2 1e5])
		ylim([0 3])
		xlabel('R* per outer segment')
		ylabel(['\itT\rm_{sat}  (s)  for ', num2str(F_crit*100), '% recovery'])
		set(gca, 'Box', 'off', 'LineWidth', Axis_pts, 'FontSize', Axes_Font_Size, ...
			'TickDir', 'out', 'TickLength', [X_tick/X_axis, Y_tick/Y_axis])
		
	end
	
%-----------------------------------------------------------------------------------------

	drawnow
	saveas(gcf, [figure_dir, Fig_name], 'pdf')			%	Save PDF in figure dir
% 	print([figure_dir, Fig_name], '-dtiff', '-r300')	%	Save TIF in figure dir, 300 dpi
% 	saveas(gcf, [figure_dir, Fig_name], 'png')		%	Save PNG in figure dir

end														%	End of 'Figure' loop

disp(['   Recovery Figures saved to sub-folder ', figure_dir])

%-----------------------------------------------------------------------------------------
