# Supplementary material for: A quantitative account of mammalian rod phototransduction with PDE6 dimeric activation: responses to bright flashes
Source: Open Biol. 2020 Jan 8;10(1):190241. doi: 10.1098/rsob.190241 (PMC7014685; doi:10.1098/rsob.190241)
Supplement: Code and simulated data [file rsob190241supp2.zip › Figure_Rising.m]

%	Figure_Rising.m			T.D. Lamb		Mar 2019		Updated 18-Nov-2019
%	Ensure that you have first run 'Prepare_Rising.m'
%
%-----------------------------------------------------------------------------------------

clearvars, close all

Fig_name	= 'Fig_03_Rising';
figure_dir	= ['Figures', filesep];

saved_base	= 'Saved_Walk_v52_Multi_Rise_d1300_CE0080_Gs1250_kGs1000';
data_dir	= ['Data', filesep];
saved_file	= [data_dir, saved_base, '.MAT'];
title_brief	= 'Standard v5.2, Multi R* rise';

if ~exist(saved_file, 'file')
	error('*** First you must have invoked ''Prepare_Rising'' to save the rising phase data.')
end
load(saved_file)

%-----------------------------------------------------------------------------------------

n_Multi		= length(cell_Rs);
E2_mean		= zeros(n_Multi, length(t_disc));
for i = 1 : n_Multi
	E2_mean(i, :) = mean(cell_E2{i});
end

nu_RG		= in.nu_RG;								%	G* activation rate				(s^-1)
k_E2		= in.nu_E2_Ep;							%	PDE** shut-off rate constant	(s^-1)
E_holomers	= round(in.C_E * pi/4 * in.dia_um^2);
G_total		= round(in.C_G * pi/4 * in.dia_um^2);	%	C_G may be NaN
	
%-----------------------------------------------------------------------------------------

LW			= 1;
t_fit_lim	= 30;
y_fit_lim	= 0.35;

tau_fixed	= 1000 / nu_RG;
tau_start	= 5;
nu_start	= 500;

tau_2_vec	= zeros(1, n_Multi);
nu_vec		= zeros(1, n_Multi);

xx			= 0 : 0.01 : 21;

%-----------------------------------------------------------------------------------------

figure(51), clf									%	Plot all E** traces on normal time-base
for i = 1 : n_Multi
	plot(t_disc, E2_mean(i,:)/E_holomers, 'r-', 'LineWidth', LW)
	hold on
end
ylim([0 1])
xlabel('Time (ms)')
ylabel('Doubly-bound PDE** as fraction of total')
title(title_brief)
drawnow

%-----------------------------------------------------------------------------------------

figure(52), clf										%	Plot E**(t) from array
for i = 1 : n_Multi		%traces
	plot(t_disc, E2_mean(i,:)/E_holomers, 'r-', 'LineWidth', LW)
	hold on
	dum = find( ( E2_mean(i,:) / (y_fit_lim * max(E2_mean(i,:))) ).^2 + ...
				( t_disc / t_fit_lim ).^2 < 1 );
	t_data = t_disc(dum);
	y_data = E2_mean(i, dum);
	tau_1	= tau_fixed;
	[tau_2, nu] = Fit_tauFixed_tau_Ramp( t_data, y_data, tau_fixed, tau_start, nu_start );
	tt		= t_disc;
	yy		= (nu/1000) * ( tt - (tau_2 + tau_1) ...
		+ (tau_2^2 * exp(-tt/tau_2) - tau_1^2 * exp(-tt/tau_1)) / (tau_2 - tau_1) );
	plot(tt, yy/E_holomers, 'k--', 'LineWidth', LW)
	disp(['tau_fit = ', num2str(tau_2, 3), '   nu_fit/R* = ', num2str(nu/Ordered_Isoms(i), 4)])
	tau_2_vec(i) = tau_2;
	nu_vec(i) = nu;
end
nu_isom = nu_vec./Ordered_Isoms(1:n_Multi);
nu_mean = mean(nu_isom);

xlabel('Time (ms)')
ylabel('Doubly-bound PDE** as fraction of total')
title(title_brief)
xlim([0 35])
ylim([0 0.4])
plot(t_disc(t_disc <= t_fit_lim), sqrt(1 - (t_disc(t_disc <= t_fit_lim)/t_fit_lim).^2) * y_fit_lim, 'b:')
drawnow

%-----------------------------------------------------------------------------------------

figure(53), clf
plot([xx(1) xx(end)], nu_mean*[1 1], 'r-')
hold on
plot(Ordered_Isoms(1:n_Multi), nu_isom, 'ko', 'MarkerFaceColor', 'w')
xlim([0 21])
ylim([0 500])
xlabel('R* per disc surface  (\itQ\rm)')
ylabel('Rate of \itE\rm** activation  (\nu_{E**},  E**/s per R*)')

%-----------------------------------------------------------------------------------------

figure(54), clf
plot(xx, 4.75 * exp(-(xx/19).^2/2), 'r-');
% plot(xx, 2.85 + (5.0 - 2.85) * (1 - xx/20), 'r-');
hold on
plot(Ordered_Isoms(1:n_Multi), tau_2_vec, 'ko', 'MarkerFaceColor', 'w')
xlim([0 21])
ylim([0 6])
xlabel('R* per disc surface  (\itQ\rm)')
ylabel('Time constant of \itE\rm** activation  (\tau_2,  ms)')

%-----------------------------------------------------------------------------------------
%	Define paper size.  Create the Figure if it doesn't already exist
%-----------------------------------------------------------------------------------------

Paper_width		= 210;		%	A4, portrait		%	US Letter paper, portrait:	215.9
Paper_height	= 297;		%						%								279.4
Screen_scaling	= 0.55;								%	~900 pix vert screen height

h = findobj('Tag', Fig_name);
if ishandle(h)
	clf(h)
	figure(h)
else
	figure('Tag', Fig_name, ...
		'NumberTitle', 'Off', 'Color', 'w', 'Units', 'Centimeters', ...
		'Position', [4, 0.25, Screen_scaling*[Paper_width, Paper_height]/10], ...
		'PaperType', 'A4', 'PaperOrientation', 'Portrait', ...					%	or USLetter
		'PaperUnits', 'Centimeters', 'PaperPositionMode', 'Manual', ...
		'PaperPosition', [0 0 Paper_width Paper_height]/10, ...
		'Name', Fig_name, 'Renderer', 'painters');
end

%-----------------------------------------------------------------------------------------
%	Define coordinate positions, line thickness, label positions, etc.
%-----------------------------------------------------------------------------------------

X_axis_gap		= 70;								%	Distances from left (single column)
X_axis			= 75;
Y_axis_gap		= [20   18];
Y_axis			= 70;

X_width			= X_axis / Paper_width;
X_posn			= X_axis_gap / Paper_width;
Y_bottom		= 1;								%	Initialise Y positions

Axis_thickness	= 0.3;
Axis_pts		= Axis_thickness * 72/25.4;
X_tick			= 1.2;
Y_tick			= 1.2;

Font_Size		= 10;
Axes_Font_Size	= 9;
Symbol_Size		= 4;
Symbol_Line		= 0.4;
Curve_thickness	= 0.5;
Curve_pts		= Curve_thickness *72/25.4;
Symbol_pts		= Symbol_Line *72/25.4;

Panel_letter	= 'AB';
Panel_letter_X	= [1, 1] * 0.07;
Panel_letter_Y	= [1, 1] * 1.02;
Panel_letter_sz	= 14;

h_panel			= NaN(2, 1);						%	Pre-define array: 2 rows, 1 col

%-----------------------------------------------------------------------------------------
%	A.  Plot the rising phase for each value of Q, along with fits
%-----------------------------------------------------------------------------------------

Y_top		= Y_bottom - Y_axis_gap(1)/Paper_height;%	Define Y posn for this row
Y_bottom	= Y_top - Y_axis/Paper_height;
h_panel(1)	= subplot('Position', [X_posn, Y_bottom, X_width, Y_top-Y_bottom]);

x_posn	= [	 100,	  95,	  85,	  75,	  59,	  45,	  21 ];		%	Label positions
y_posn	= [	0.22,	0.46,	0.65,	0.76,	0.87,	0.92,	0.98 ];		%	for each Q isoms

for i = 1 : n_Multi
	plot(t_disc, E2_mean(i,:)/E_holomers, 'r-', 'LineWidth', Curve_pts)
	hold on
	text(x_posn(i), y_posn(i), num2str(Ordered_Isoms(i)), ...
		'Horizontal', 'Right', 'Vertical', 'Top', 'FontSize', Font_Size)
end
xlabel('Time (ms)')
ylabel('Mean \itE\rm**(\itt\rm) as fraction of total')
ylim([0 1])
set(gca, 'Box', 'off', 'LineWidth', Axis_pts, 'FontSize', Font_Size, ...
	'TickDir', 'out', 'TickLength', [X_tick/X_axis, Y_tick/Y_axis])
drawnow

%-----------------------------------------------------------------------------------------
%	B.  Fitted rising-phase responses
%-----------------------------------------------------------------------------------------

Y_top		= Y_bottom - Y_axis_gap(2)/Paper_height;%	Define Y posn for this row
Y_bottom	= Y_top - Y_axis/Paper_height;
h_panel(2)	= subplot('Position', [X_posn, Y_bottom, X_width, Y_top-Y_bottom]);

x_posn	= [	35.0,	33.0,	30.0,	26.0,	20.5,	15.5,	 7.5 ];		%	Label positions
y_posn	= [	11.0,	21.0,	28.5,	33.0,	37.5,	39.0,	40.0 ];		%	for each Q isoms

for i = 1 : n_Multi		%traces
	plot(t_disc, E2_mean(i,:), 'r-', 'LineWidth', Curve_pts)
	hold on
	text(x_posn(i), y_posn(i), num2str(Ordered_Isoms(i)), ...
		'Horizontal', 'Right', 'Vertical', 'Top', 'FontSize', Font_Size)
	tau_2	= tau_2_vec(i);
	nu		= nu_vec(i);
	tt		= t_disc;
	yy		= (nu/1000) * ( tt - (tau_2 + tau_1) ...
			+ (tau_2^2 * exp(-tt/tau_2) - tau_1^2 * exp(-tt/tau_1)) / (tau_2 - tau_1) );
	plot(tt, yy, 'b:', 'LineWidth', Curve_pts)
end
xlabel('Time (ms)')
ylabel('Mean \itE\rm**(\itt\rm) per disc surface')
set(gca, 'Box', 'off', 'LineWidth', Axis_pts, 'FontSize', Font_Size, ...
	'TickDir', 'out', 'TickLength', [X_tick/X_axis, Y_tick/Y_axis])
plot(t_disc(t_disc <= t_fit_lim), sqrt(1 - (t_disc(t_disc <= t_fit_lim)/t_fit_lim).^2) ...
	* y_fit_lim * max(E2_mean(i,:)), 'k--', 'LineWidth', Curve_pts/2)

xlabel('Time (ms)')
ylabel('Mean \itE\rm**(\itt\rm)')
xlim([0 35])
ylim([0 40])

set(gca, 'Box', 'off', 'LineWidth', Axis_pts, 'FontSize', Font_Size, ...
	'TickDir', 'out', 'TickLength', [X_tick/X_axis, Y_tick/Y_axis])
drawnow

%-----------------------------------------------------------------------------------------
%	For each panel, set the axes properties and add the panel letter
%-----------------------------------------------------------------------------------------

for i = 1 : numel(h_panel)

	if ~ishandle(h_panel(i)), continue, end
	subplot(h_panel(i))
	set (gca, 'Box', 'off', 'LineWidth', Axis_pts, 'FontSize', Axes_Font_Size, ...
		'TickDir', 'out', 'TickLength', [X_tick/X_axis, Y_tick/Y_axis])
	text(Panel_letter_X(i), Panel_letter_Y(i), Panel_letter(i), ...
		'VerticalAlignment', 'Middle', 'HorizontalAlignment', 'Center',  ...
		'Units', 'Normalized', 'FontSize', Panel_letter_sz)

end

%-----------------------------------------------------------------------------------------

saveas(gcf, [figure_dir, Fig_name], 'pdf')			%	Save PDF in figure dir
% print([figure_dir, Fig_name], '-dtiff', '-r300')	%	Save TIF in figure dir, 300 dpi
% saveas(gcf, [figure_dir, Fig_name], 'png')		%	Save PNG in figure dir

disp(['   Rising-phase Figure saved to sub-folder ', figure_dir])

%-----------------------------------------------------------------------------------------
%	Now for the second Figure ...
%-----------------------------------------------------------------------------------------

Fig_name	= 'Fig_04_Rising_parameters';

h = findobj('Tag', Fig_name);
if ishandle(h)
	clf(h)
	figure(h)
else
	figure('Tag', Fig_name, ...
		'NumberTitle', 'Off', 'Color', 'w', 'Units', 'Centimeters', ...
		'Position', [4, 0.25, Screen_scaling*[Paper_width, Paper_height]/10], ...
		'PaperType', 'A4', 'PaperOrientation', 'Portrait', ...					%	or USLetter
		'PaperUnits', 'Centimeters', 'PaperPositionMode', 'Manual', ...
		'PaperPosition', [0 0 Paper_width Paper_height]/10, ...
		'Name', Fig_name, 'Renderer', 'painters');
end
h_panel			= NaN(2, 1);						%	Pre-define array: 2 rows, 1 col
Y_bottom		= 1;								%	Initialise Y positions

%-----------------------------------------------------------------------------------------
%	A.  Plot the fitted rate
%-----------------------------------------------------------------------------------------

Y_top		= Y_bottom - Y_axis_gap(1)/Paper_height;%	Define Y posn for this row
Y_bottom	= Y_top - Y_axis/Paper_height;
h_panel(1)	= subplot('Position', [X_posn, Y_bottom, X_width, Y_top-Y_bottom]);

plot([xx(1) xx(end)], nu_mean*[1 1], 'b-', 'LineWidth', Curve_pts)
hold on
plot(Ordered_Isoms(1:n_Multi), nu_isom, 'ko', 'MarkerFaceColor', 'w', 'LineWidth', Symbol_pts)
xlim([0 21])
ylim([0 500])
xlabel('R* per disc surface  (\itQ\rm)')
ylabel('Rate of \itE\rm** activation  (\nu_{E**},  E**/s per R*)')

set(gca, 'Box', 'off', 'LineWidth', Axis_pts, 'FontSize', Font_Size, ...
	'TickDir', 'out', 'TickLength', [X_tick/X_axis, Y_tick/Y_axis])
drawnow

%-----------------------------------------------------------------------------------------
%	B.  Plot fitted time constant
%-----------------------------------------------------------------------------------------

Y_top		= Y_bottom - Y_axis_gap(2)/Paper_height;%	Define Y posn for this row
Y_bottom	= Y_top - Y_axis/Paper_height;
h_panel(2)	= subplot('Position', [X_posn, Y_bottom, X_width, Y_top-Y_bottom]);

plot(xx, 4.75 * exp(-(xx/19).^2/2), 'b-', 'LineWidth', Curve_pts);
% plot(xx, 2.85 + (5.0 - 2.85) * (1 - xx/20), 'b-', 'LineWidth', Curve_pts);
hold on
plot(Ordered_Isoms(1:n_Multi), tau_2_vec, 'ko', 'MarkerFaceColor', 'w', 'LineWidth', Symbol_pts)
xlim([0 21])
ylim([0 6])
xlabel('R* per disc surface  (\itQ\rm)')
ylabel('Time constant of \itE\rm** activation  (\tau_2,  ms)')

set(gca, 'Box', 'off', 'LineWidth', Axis_pts, 'FontSize', Font_Size, ...
	'TickDir', 'out', 'TickLength', [X_tick/X_axis, Y_tick/Y_axis])
drawnow

%-----------------------------------------------------------------------------------------
%	For each panel, set the axes properties and add the panel letter
%-----------------------------------------------------------------------------------------

for i = 1 : numel(h_panel)

	if ~ishandle(h_panel(i)), continue, end
	subplot(h_panel(i))
	set (gca, 'Box', 'off', 'LineWidth', Axis_pts, 'FontSize', Axes_Font_Size, ...
		'TickDir', 'out', 'TickLength', [X_tick/X_axis, Y_tick/Y_axis])
	text(Panel_letter_X(i), Panel_letter_Y(i), Panel_letter(i), ...
		'VerticalAlignment', 'Middle', 'HorizontalAlignment', 'Center',  ...
		'Units', 'Normalized', 'FontSize', Panel_letter_sz)

end

%-----------------------------------------------------------------------------------------

saveas(gcf, [figure_dir, Fig_name], 'pdf')			%	Save PDF in figure dir
% print([figure_dir, Fig_name], '-dtiff', '-r300')	%	Save TIF in figure dir, 300 dpi
% saveas(gcf, [figure_dir, Fig_name], 'png')		%	Save PNG in figure dir

disp(['   Rising-phase fitted parameters Figure saved to sub-folder ', figure_dir])

%-----------------------------------------------------------------------------------------
