# Supplementary material for: A quantitative account of mammalian rod phototransduction with PDE6 dimeric activation: responses to bright flashes
Source: Open Biol. 2020 Jan 8;10(1):190241. doi: 10.1098/rsob.190241 (PMC7014685; doi:10.1098/rsob.190241)
Supplement: Code and simulated data [file rsob190241supp2.zip › Figure_SPR.m]

%	Figure_SPR.m			T.D. Lamb		Mar 2019		Updated 18-Nov-2019
%	Ensure that you have first run 'Prepare_SPR.m', which saves data to a MAT file
%	with a name like 'Saved_Walk_v52_Multi_01_isoms_...'
%
%-----------------------------------------------------------------------------------------

clearvars, close all

Fig_name	= 'Fig_02_SPR';
figure_dir	= ['Figures', filesep];

saved_base	= 'Saved_Walk_v52_Multi_01_isoms_2000_runs_SPR_d1300_CE0080_Gs1250_kGs1000';
data_dir	= ['Data', filesep];
saved_file	= [data_dir, saved_base, '.MAT'];

if ~exist(saved_file, 'file')
	error('*** First you must have invoked ''Read_Calc_Save_SPR'' to save the SPR data.')
end
load(saved_file)

grn			= [0 0.6 0];

%---------------------------------------------------------------------------------------------------
%	Plot E**(t) for SPR	(i.e. Q=1)															METHOD 1
%---------------------------------------------------------------------------------------------------

% figure(31), clf
% plot(t_disc, Gs_mn_SPR, '-', 'Color', grn)
% hold on
% plot(t_disc, E1_mn_SPR, 'b-')
% plot(t_disc, E2_mn_SPR, 'r-')
% plot(t_disc, Rs_mn_SPR, 'k-')
% xlim([0 800])
% ylim([-1 25])
% title ('Single-photon response:  Mean G*, E*, E**')
% xlabel('Time (ms)')
% ylabel('Mean no. molecules on disc surface')
% drawnow

%-----------------------------------------------------------------------------------------
%	Plot grand mean SPR R(t)
%-----------------------------------------------------------------------------------------

% figure(32), clf
% plot(t_SPR*1000, R_SPR*100, 'r-')
% xlim([0 800])
% title(['Grand mean SPR R(t) for ', num2str(i_run), ' runs']);
% xlabel('Time (ms)')
% ylabel('Percentage dark current suppressed')
% drawnow

%-----------------------------------------------------------------------------------------
%	Define paper size.  Create the Figure if it doesn't already exist
%-----------------------------------------------------------------------------------------

Paper_width		= 210;		%	A4, portrait		%	US Letter paper, portrait:	215.9
Paper_height	= 297;		%						%								279.4
Screen_scaling	= 0.55;								%	~900 pix vert screen height

h = findobj('Tag', Fig_name);
if ishandle(h)
	clf(h)
	figure(h)
else
	figure('Tag', Fig_name, ...
		'NumberTitle', 'Off', 'Color', 'w', 'Units', 'Centimeters', ...
		'Position', [4, 0.25, Screen_scaling*[Paper_width, Paper_height]/10], ...
		'PaperType', 'A4', 'PaperOrientation', 'Portrait', ...					%	or USLetter
		'PaperUnits', 'Centimeters', 'PaperPositionMode', 'Manual', ...
		'PaperPosition', [0 0 Paper_width Paper_height]/10, ...
		'Name', Fig_name, 'Renderer', 'painters');
end

%-----------------------------------------------------------------------------------------
%	Define coordinate positions, line thickness, label positions, etc.
%-----------------------------------------------------------------------------------------

X_axis_gap		= 70;								%	Distances from left (single column)
X_axis			= 75;
Y_axis_gap		= [20   18];
Y_axis			= 70;

X_width			= X_axis / Paper_width;
X_posn			= X_axis_gap / Paper_width;
Y_bottom		= 1;								%	Initialise Y positions

Axis_thickness	= 0.3;
Axis_pts		= Axis_thickness * 72/25.4;
X_tick			= 1.2;
Y_tick			= 1.2;

Font_Size		= 10;
Axes_Font_Size	= 9;
Symbol_Size		= 4;
Symbol_Line		= 0.6;
Curve_thickness	= 0.5;
Curve_pts		= Curve_thickness *72/25.4;

Panel_letter	= 'AB';
Panel_letter_X	= [1, 1] * 0.05;
Panel_letter_Y	= [1, 1] * 1.02;
Panel_letter_sz	= 14;

h_panel			= NaN(2, 1);						%	Pre-define array: 2 rows, 1 col

%-----------------------------------------------------------------------------------------
%	A.  Disc-based reactants
%-----------------------------------------------------------------------------------------

Y_top		= Y_bottom - Y_axis_gap(1)/Paper_height;%	Define Y posn for this row
Y_bottom	= Y_top - Y_axis/Paper_height;
h_panel(1)	= subplot('Position', [X_posn, Y_bottom, X_width, Y_top-Y_bottom]);

plot(t_disc, Gs_mn_SPR, '-', 'LineWidth', Curve_pts, 'Color', [0 0.7 0])
hold on
plot(t_disc, E1_mn_SPR, 'b-', 'LineWidth', Curve_pts)
plot(t_disc, E2_mn_SPR, 'r-', 'LineWidth', Curve_pts)
plot(t_disc, Rs_mn_SPR, 'k-', 'LineWidth', Curve_pts)
xlim([0 800])
ylim([-1 25])
xlabel('Time (ms)')
ylabel('Mean no. molecules on disc surface')
set(gca, 'Box', 'off', 'LineWidth', Axis_pts, 'FontSize', Font_Size, ...
	'TickDir', 'out', 'TickLength', [X_tick/X_axis, Y_tick/Y_axis])

text( 50,  2, '\itR\rm*', ...
	'VerticalAlignment', 'Middle', 'HorizontalAlignment', 'Center', 'FontSize', Font_Size)
text( 75,  8, 'Free \itG\rm*', 'Color', grn, ...
	'VerticalAlignment', 'Middle', 'HorizontalAlignment', 'Left', 'FontSize', Font_Size)
text(300, 23.5, '\itE\rm*', 'Color', 'b', ...
	'VerticalAlignment', 'Middle', 'HorizontalAlignment', 'Center', 'FontSize', Font_Size)
text(150, 24.7, '\itE\rm**', 'Color', 'r', ...
	'VerticalAlignment', 'Middle', 'HorizontalAlignment', 'Center', 'FontSize', Font_Size)
drawnow

%-----------------------------------------------------------------------------------------
%	B.  Electrical response
%-----------------------------------------------------------------------------------------

Y_top		= Y_bottom - Y_axis_gap(2)/Paper_height;%	Define Y posn for this row
Y_bottom	= Y_top - Y_axis/Paper_height;
h_panel(2)	= subplot('Position', [X_posn, Y_bottom, X_width, Y_top-Y_bottom]);

plot(t_SPR*1000, R_SPR*100, 'r-', 'LineWidth', Curve_pts)
xlim([0 800])
xlabel('Time (ms)')
ylabel('Percentage dark current suppressed')
set(gca, 'Box', 'off', 'LineWidth', Axis_pts, 'FontSize', Font_Size, ...
	'TickDir', 'out', 'TickLength', [X_tick/X_axis, Y_tick/Y_axis])

text(180, 3.9, '\itSPR\rm', 'Color', 'r', ...
	'VerticalAlignment', 'Middle', 'HorizontalAlignment', 'Center', 'FontSize', Font_Size)
drawnow

%-----------------------------------------------------------------------------------------
%	For each panel, set the axes properties and add the panel letter
%-----------------------------------------------------------------------------------------

for i = 1 : numel(h_panel)

	if ~ishandle(h_panel(i)), continue, end
	subplot(h_panel(i))
	set (gca, 'Box', 'off', 'LineWidth', Axis_pts, 'FontSize', Axes_Font_Size, ...
		'TickDir', 'out', 'TickLength', [X_tick/X_axis, Y_tick/Y_axis])
	text(Panel_letter_X(i), Panel_letter_Y(i), Panel_letter(i), ...
		'VerticalAlignment', 'Middle', 'HorizontalAlignment', 'Center',  ...
		'Units', 'Normalized', 'FontSize', Panel_letter_sz)

end

%-----------------------------------------------------------------------------------------

saveas(gcf, [figure_dir, Fig_name], 'pdf')			%	Save PDF in figure dir
% print([figure_dir, Fig_name], '-dtiff', '-r300')	%	Save TIF in figure dir, 300 dpi
% saveas(gcf, [figure_dir, Fig_name], 'png')		%	Save PNG in figure dir

disp(['   SPR Figure saved to sub-folder ', figure_dir])

%-----------------------------------------------------------------------------------------
