# Supplementary material for: A quantitative account of mammalian rod phototransduction with PDE6 dimeric activation: responses to bright flashes
Source: Open Biol. 2020 Jan 8;10(1):190241. doi: 10.1098/rsob.190241 (PMC7014685; doi:10.1098/rsob.190241)
Supplement: Code and simulated data [file rsob190241supp2.zip › Figure_Theory_from_Gs0.m]

%	Figure_Theory_fromGs0.m		T.D. Lamb	24-Oct-2018		Updated 18-Nov-2019
%-----------------------------------------------------------------------------------------

clearvars, close all

Fig_name	= 'Fig_13_Dimeric_Theory_from_Gs0';
figure_dir	= ['Figures', filesep];

dia_um		= 1.3;					%	Diameter of disc		(1.3 um)
D_Gs		= 2.2;					%	Diff. coeff. G*			(2.2 um^2/s)
D_E0		= 1.2;					%	Diff. coeff. E0			(1.2 um^2/s)
D_E1		= 1.0;					%	Diff. coeff. E1			(1.0 um^2/s)

C_E			= 80;					%	Conc. of E dimers		(80  um^-2)
k_Gs		= 1.0;					%	Rate of free G* decay	(1   s^-1)
k_E1		= 2.5;					%	Rate of Ep -> E0 decay	(2.5 s^-1)
k_E2		= 5;					%	Rate of E2 -> Ep decay	(5   s^-1)

Gs_0		= 10000;				%	Maximum (initial) number of G*s

A_um2		= pi * dia_um^2 / 4;	%	Disc area
nE			= round(C_E * A_um2);	%	Number of E dimers

%-----------------------------------------------------------------------------------------

t_min		= 0;
t_max		= 5;
t_calc_max	= 10;
RelTol		= 1e-8;

LW0			= 1;					%	Line width (thin)
LW			= 1.5;					%	Line width (main)
grn			= [0 1 0]*0.6;			%	Darkish green

%-----------------------------------------------------------------------------------------
%	Solve the spatially-uniform disc-based diffusion reactions, valid at late times
%-----------------------------------------------------------------------------------------

soln = Solver_PDE_uniform_from_Gs0 ...
	(RelTol, t_min, t_calc_max, A_um2, D_Gs, D_E0, D_E1, Gs_0, nE, k_Gs, k_E1, k_E2);

dt_calc		= 0.001;				%	For bright flash recovery, use a sampling interval of 1 ms
t_calc		= t_min : dt_calc : t_calc_max;	
approx_Gs	= (Gs_0 + nE*k_E2/k_Gs)*exp(-k_Gs*t_calc) - nE*k_E2/k_Gs;
theory_Gs	= deval(soln, t_calc, 1);
theory_E0	= deval(soln, t_calc, 2);
% theory_E1	= deval(soln, t_calc, 3);
theory_E2	= deval(soln, t_calc, 3);
theory_E1	= nE - theory_E0 - theory_E2;				%	Conservation
theory_Gs_tot= theory_Gs + theory_E1 + 2*theory_E2;		%	Total G*, including bound as E* or E**

%-----------------------------------------------------------------------------------------

% figure(21)
% semilogy(t_calc, approx_Gs, 'k--', 'LineWidth', LW0)
% hold on
% semilogy(t_calc, Gs_0*exp(-t_calc*k_Gs),    'k:', 'LineWidth', LW0)
% semilogy(t_calc, theory_Gs,           'Color', grn, 'LineWidth', LW)
% semilogy(t_calc, theory_Gs_tot, '-.', 'Color', grn, 'LineWidth', LW)
% xlim([0 5])
% ylim([10 Gs_0])
% title (['Kinetics (semi-log) from G*(0)=', num2str(Gs_0), ':  G*_{free}, G*_{tot}'])
% xlabel('Time (s)')
% ylabel(['Molecules remaining (from ', num2str(Gs_0), ' G*_{tot})'])
% drawnow

%-----------------------------------------------------------------------------------------

% figure(22)
% plot(t_calc, approx_Gs, 'k--', 'LineWidth', LW0)
% hold on
% plot(t_calc, theory_Gs,           'Color', grn, 'LineWidth', LW)
% plot(t_calc, theory_Gs_tot, '-.', 'Color', grn, 'LineWidth', LW)
% plot(t_calc, theory_E0, 'k-', 'LineWidth', LW)
% plot(t_calc, theory_E1, 'b-', 'LineWidth', LW)
% plot(t_calc, theory_E2, 'r-', 'LineWidth', LW)
% xlim([2 4.5])
% ylim([0 nE])
% title (['Kinetics from G*(0)=', num2str(Gs_0), ':  G*_{free}, G*_{tot}, E, E*, E**'])
% xlabel('Time (s)')
% ylabel(['Molecules remaining (from ', num2str(Gs_0), ' G*_{tot})'])
% drawnow

%-----------------------------------------------------------------------------------------
%	Define paper size.  Create the Figure if it doesn't already exist
%-----------------------------------------------------------------------------------------

Paper_width		= 210;		%	A4, portrait		%	US Letter paper, portrait:	215.9
Paper_height	= 297;		%						%								279.4
Screen_scaling	= 0.55;								%	~900 pix vert screen height

h = findobj('Tag', Fig_name);
if ishandle(h)
	clf(h)
	figure(h)
else
	figure('Tag', Fig_name, ...
		'NumberTitle', 'Off', 'Color', 'w', 'Units', 'Centimeters', ...
		'Position', [4, 0.25, Screen_scaling*[Paper_width, Paper_height]/10], ...
		'PaperType', 'A4', 'PaperOrientation', 'Portrait', ...					%	or USLetter
		'PaperUnits', 'Centimeters', 'PaperPositionMode', 'Manual', ...
		'PaperPosition', [0 0 Paper_width Paper_height]/10, ...
		'Name', Fig_name, 'Renderer', 'painters');
end

%-----------------------------------------------------------------------------------------
%	Define coordinate positions, line thickness, label positions, etc.
%-----------------------------------------------------------------------------------------

X_axis_gap		= 70;								%	Distances from left (single column)
X_axis			= 75;
Y_axis_gap		= [20   18];
Y_axis			= 70;

X_width			= X_axis / Paper_width;
X_posn			= X_axis_gap / Paper_width;
Y_bottom		= 1;								%	Initialise Y positions

Axis_thickness	= 0.3;
Axis_pts		= Axis_thickness * 72/25.4;
X_tick			= 1.2;
Y_tick			= 1.2;

Font_Size		= 10;
Axes_Font_Size	= 9;
Symbol_Size		= 4;
Symbol_Line		= 0.6;
Curve_thickness	= 0.5;
Curve_pts		= Curve_thickness *72/25.4;

Panel_letter	= 'AB';
Panel_letter_X	= [1, 1] * 0.07;
Panel_letter_Y	= [1, 1] * 1.02;
Panel_letter_sz	= 14;

h_panel			= NaN(2, 1);						%	Pre-define array: 2 rows, 1 col

%-----------------------------------------------------------------------------------------
%	A.  Semi-log plot of decays
%-----------------------------------------------------------------------------------------

Y_top		= Y_bottom - Y_axis_gap(1)/Paper_height;%	Define Y posn for this row
Y_bottom	= Y_top - Y_axis/Paper_height;
h_panel(1)	= subplot('Position', [X_posn, Y_bottom, X_width, Y_top-Y_bottom]);

semilogy(t_calc, approx_Gs, 'k--', 'LineWidth', LW0)
hold on
semilogy(t_calc, Gs_0*exp(-t_calc*k_Gs),    'k:', 'LineWidth', LW0)
semilogy(t_calc, theory_Gs,           'Color', grn, 'LineWidth', LW)
semilogy(t_calc, theory_Gs_tot, '-.', 'Color', grn, 'LineWidth', LW)
xlim([0 5])
ylim([10 Gs_0])
xlabel('Time (s)')
ylabel('Molecules remaining')
% ylabel(['Molecules remaining (from ', num2str(Gs_max), ' G*_{tot})'])

text(2.85,  40, 'Free \itG\rm*', 'Color', grn, ...
	'VerticalAlignment', 'Middle', 'HorizontalAlignment', 'Right', 'FontSize', Font_Size)
text(3.80,  40, 'Total \itG\rm*', 'Color', grn, ...
	'VerticalAlignment', 'Middle', 'HorizontalAlignment', 'Left', 'FontSize', Font_Size)

%-----------------------------------------------------------------------------------------
%	B.  Linear plot of recoveries
%-----------------------------------------------------------------------------------------

Y_top		= Y_bottom - Y_axis_gap(2)/Paper_height;%	Define Y posn for this row
Y_bottom	= Y_top - Y_axis/Paper_height;
h_panel(2)	= subplot('Position', [X_posn, Y_bottom, X_width, Y_top-Y_bottom]);

plot(t_calc, approx_Gs, 'k--', 'LineWidth', LW0)
hold on
plot(t_calc, theory_Gs,           'Color', grn, 'LineWidth', LW)
plot(t_calc, theory_Gs_tot, '-.', 'Color', grn, 'LineWidth', LW)
plot(t_calc, theory_E0, 'k-', 'LineWidth', LW)
plot(t_calc, theory_E1, 'b-', 'LineWidth', LW)
plot(t_calc, theory_E2, 'r-', 'LineWidth', LW)
xlim([2.3 5])
ylim([0 120])
% ylim([0 nE])
xlabel('Time (s)')
ylabel('Molecules remaining')
% ylabel(['Molecules remaining (from ', num2str(Gs_max), ' G*_{tot})'])

text(2.88,  35, 'Free \itG\rm*', 'Color', grn, ...
	'VerticalAlignment', 'Middle', 'HorizontalAlignment', 'Right', 'FontSize', Font_Size)
text(3.80,  35, 'Total \itG\rm*', 'Color', grn, ...
	'VerticalAlignment', 'Middle', 'HorizontalAlignment', 'Left', 'FontSize', Font_Size)
text(4.18,  90, '\itE\rm', ...
	'VerticalAlignment', 'Middle', 'HorizontalAlignment', 'Center', 'FontSize', Font_Size)
text(3.30,  58, '\itE\rm*', 'Color', 'b', ...
	'VerticalAlignment', 'Middle', 'HorizontalAlignment', 'Center', 'FontSize', Font_Size)
text(3.05,  105, '\itE\rm**', 'Color', 'r', ...
	'VerticalAlignment', 'Middle', 'HorizontalAlignment', 'Center', 'FontSize', Font_Size)

%-----------------------------------------------------------------------------------------
%	For each panel, set the axes properties and add the panel letter
%-----------------------------------------------------------------------------------------

for i = 1 : numel(h_panel)

	if ~ishandle(h_panel(i)), continue, end
	subplot(h_panel(i))
	set (gca, 'Box', 'off', 'LineWidth', Axis_pts, 'FontSize', Axes_Font_Size, ...
		'TickDir', 'out', 'TickLength', [X_tick/X_axis, Y_tick/Y_axis])
	text(Panel_letter_X(i), Panel_letter_Y(i), Panel_letter(i), ...
		'VerticalAlignment', 'Middle', 'HorizontalAlignment', 'Center',  ...
		'Units', 'Normalized', 'FontSize', Panel_letter_sz)

end

%-----------------------------------------------------------------------------------------

saveas(gcf, [figure_dir, Fig_name], 'pdf')			%	Save PDF in figure dir
% print([figure_dir, Fig_name], '-dtiff', '-r300')	%	Save TIF in figure dir, 300 dpi
% saveas(gcf, [figure_dir, Fig_name], 'png')		%	Save PNG in figure dir

disp(['   PDE Theory Figure saved to sub-folder ', figure_dir])

%-----------------------------------------------------------------------------------------
