# Supplementary material for: A quantitative account of mammalian rod phototransduction with PDE6 dimeric activation: responses to bright flashes
Source: Open Biol. 2020 Jan 8;10(1):190241. doi: 10.1098/rsob.190241 (PMC7014685; doi:10.1098/rsob.190241)
Supplement: Code and simulated data [file rsob190241supp2.zip › Figure_Walk2_G_depletion.m]

%	Figure_Walk2_G_depletion.m		T.D. Lamb	21-Jan-2019				18-Nov-2019
%---------------------------------------------------------------------------------------------------

clearvars, close all

Fig_name		= 'Fig_14_Walk2_G_depletion';
figure_dir		= ['Figures', filesep];

data_dir		= ['Data', filesep];
Walk2_XLS_file	= 'Walk_saved_nuRG_1250_CG_2500_Rs_01_to_60.xls';
file_name		= [data_dir, Walk2_XLS_file];

[~, sheets]		= xlsfinfo(file_name);				%	Read sheet names
n_sheets		= length(sheets);
n_t_Walk2		= 301;
t_Walk2			= zeros(n_sheets, n_t_Walk2);		%	Storage for times
Gs_Walk2		= zeros(n_sheets, n_t_Walk2);		%	Storage for G*_produced(t)
Q_Walk2			= zeros(n_sheets, 1);				%	Q = R*/surface

nuRG		= 1250;
CG			= 2500;
G_tot		= 1.2^2 * CG;							%	Square, 1.2 um, with CG=2500, gives 3600 G-proteins
frac_slope	= nuRG/1000 / G_tot;					%	nuRG = 1250/s
K			= 0.14;

grn			= [0 0.6 0];							%	Darkish green

%---------------------------------------------------------------------------------------------------
%	Read and plot each of the Walk2 trials
%---------------------------------------------------------------------------------------------------

figure(41), clf
for i_sheet = 1 : n_sheets										%	Loop through the sheets, reading and plotting
	Q_Walk2(i_sheet) = str2double(sheets{i_sheet}(end-1:end));	%	Q for this sheet
	dum = xlsread(file_name, sheets{i_sheet}, 'B2:C302');		%	Columns: Index, time (ms), G*(t)
	tt	= dum(:, 1)';
	yy	= dum(:, 2)';
	t_Walk2 (i_sheet, :) = tt;
	Gs_Walk2(i_sheet, :) = yy;
	plot(tt, yy, 'Color', grn, 'LineWidth', 1.5)						%	Plot G*(t)
	hold on
	F	= G_tot * ( 1 - K * lambertw( (1/K) * ...				%	Rate-limited at Q x fractional slope
		exp( 1/K -(1+1/K)*frac_slope*Q_Walk2(i_sheet)*tt ) ) );
	plot(tt, F, 'k--', 'LineWidth', 1)
	ylim([0 G_tot])
	drawnow
end

title(['G* production for Q = 1,2,5,10,20,..60; \nu_{RG} = ', ...
	num2str(nuRG), ', K_m = ', num2str(K)])
xlabel('Time (ms)')
ylabel('Total \itG\rm* production')

%---------------------------------------------------------------------------------------------------
%	Re-plot the Walk2 trials, scaled to overlap
%---------------------------------------------------------------------------------------------------

colr	= 'rbgrbgrbk';													%	Trace colours
figure(42), clf
for i_sheet = n_sheets : -1 : 1											%	In reverse order, 
	plot(t_Walk2(i_sheet,:)*Q_Walk2(i_sheet), Gs_Walk2(i_sheet,:), ...	%	plot G*(t) versus scaled time: Q x t
		[colr(i_sheet), '-'], 'LineWidth', 1.5)
	hold on
end

tt	= t_Walk2(end,:)*Q_Walk2(end);
F	= G_tot * ( 1 - K * lambertw( (1/K) * exp( 1/K -(1+1/K)*frac_slope*tt ) ) );
plot(tt, F, 'k:', 'LineWidth', 1.5)
hold on
plot([0 G_tot*1000/nuRG], [0 G_tot], 'k:')
ylim([0 G_tot])
title(['G* production for Q = 1,2,5,10,20,..60; \nu_{RG} = ', ...
	num2str(nuRG), ', K_m = ', num2str(K)])
xlabel('Time (ms) x Q')
ylabel('Total \itG\rm* production')
drawnow

%-----------------------------------------------------------------------------------------
%	Define paper size.  Create the Figure if it doesn't already exist
%-----------------------------------------------------------------------------------------

Paper_width		= 210;		%	A4, portrait		%	US Letter paper, portrait:	215.9
Paper_height	= 297;		%						%								279.4
Screen_scaling	= 0.55;								%	~900 pix vert screen height

h = findobj('Tag', Fig_name);
if ishandle(h)
	clf(h)
	figure(h)
else
	figure('Tag', Fig_name, ...
		'NumberTitle', 'Off', 'Color', 'w', 'Units', 'Centimeters', ...
		'Position', [4, 0.25, Screen_scaling*[Paper_width, Paper_height]/10], ...
		'PaperType', 'A4', 'PaperOrientation', 'Portrait', ...					%	or USLetter
		'PaperUnits', 'Centimeters', 'PaperPositionMode', 'Manual', ...
		'PaperPosition', [0 0 Paper_width Paper_height]/10, ...
		'Name', Fig_name, 'Renderer', 'painters');
end

%-----------------------------------------------------------------------------------------
%	Define coordinate positions, line thickness, label positions, etc.
%-----------------------------------------------------------------------------------------

X_axis_gap		= 70;								%	Distances from left (single column)
X_axis			= 75;
Y_axis_gap		= 20;
Y_axis			= 70;

X_width			= X_axis / Paper_width;
X_posn			= X_axis_gap / Paper_width;
Y_bottom		= 1;								%	Initialise Y positions

Axis_thickness	= 0.3;
Axis_pts		= Axis_thickness * 72/25.4;
X_tick			= 1.2;
Y_tick			= 1.2;

Font_Size		= 10;
Axes_Font_Size	= 9;
Symbol_Size		= 4;
Symbol_Line		= 0.6;
Curve_thickness	= 0.5;
Curve_pts		= Curve_thickness *72/25.4;

Y_top		= Y_bottom - Y_axis_gap(1)/Paper_height;%	Define Y posn for this row
Y_bottom	= Y_top - Y_axis/Paper_height;
subplot('Position', [X_posn, Y_bottom, X_width, Y_top-Y_bottom]);

%---------------------------------------------------------------------------------------------------
%	Now re-plot the Walk2 traces on the final Figure
%---------------------------------------------------------------------------------------------------

for i_sheet = 1 : n_sheets										%	Loop through the sheets, plotting
	tt = t_Walk2 (i_sheet, :);
	yy = Gs_Walk2(i_sheet, :);
	plot(tt, yy, 'Color', grn, 'LineWidth', Curve_pts)			%	Plot Walk2 mean G*(t)
	hold on
	F	= G_tot * ( 1 - K * lambertw( (1/K) * ...				%	Rate-limited at Q x fractional slope
		exp( 1/K -(1+1/K)*frac_slope*Q_Walk2(i_sheet)*tt ) ) );
	plot(tt, F, 'k--', 'LineWidth', Curve_pts/2)				%	Plot rate-limited theory
	ylim([0 G_tot])
end

xlabel('Time (ms)')
ylabel('Total \itG\rm* production')
set(gca, 'Box', 'off', 'LineWidth', Axis_pts, 'FontSize', Font_Size, ...
	'TickDir', 'out', 'TickLength', [X_tick/X_axis, Y_tick/Y_axis])

text( [100 100 98 90 80 70 52], [370 750 1330 2250 2880 3180 3400], ...
	{'2', '5', '10', '20', '30', '40', '\itQ\rm = 60'}, ...
	'VerticalAlignment', 'Middle', 'HorizontalAlignment', 'Right', 'FontSize', Font_Size)

%-----------------------------------------------------------------------------------------

saveas(gcf, [figure_dir, Fig_name], 'pdf')			%	Save PDF in figure dir
% print([figure_dir, Fig_name], '-dtiff', '-r300')	%	Save TIF in figure dir, 300 dpi
% saveas(gcf, [figure_dir, Fig_name], 'png')		%	Save PNG in figure dir

disp(['   Walk2 Figure saved to sub-folder ', figure_dir])

%-----------------------------------------------------------------------------------------
