# Supplementary material for: A quantitative account of mammalian rod phototransduction with PDE6 dimeric activation: responses to bright flashes
Source: Open Biol. 2020 Jan 8;10(1):190241. doi: 10.1098/rsob.190241 (PMC7014685; doi:10.1098/rsob.190241)
Supplement: Code and simulated data [file rsob190241supp2.zip › findpeak.m]

function [y_pk, ptr_pk] = findpeak(y)
% Find peak of y, where y is smooth and well-behaved, and ordinate values equally spaced
% Peak must not be at first or last x
% First, find highest point, then force parabola through that and the two adjacent pts
% Returns peak and pointer to x value		TDL 11-Dec-2015		Updated 19-Mar-2016

if all(y == y(1))							%	Special case, of all elements the same
	y_pk = y(1);
	ptr_pk = 1;
	return
end
i = find(y == max(y));
i = i(1);									%	In case more than one, just take first
if i == 1 || i == length(y), error('Maximum is at either end of vector'), end
yp = y(i+1);								%	y(+1)
y0 = y(i);									%	y(0)
ym = y(i-1);								%	y(-1)

%	y = a x^2 + b x + c;  dy/dx = 2a x + b; equals zero at xp = -b/2a
%	c = y0;  b = (y+ - y-)/2;  a = (y+ - 2y0 + y-);  yp = y0 - b^2/4a

offset =    - (yp - ym)   / (yp - 2*y0 + ym) / 2;
if abs(offset) > 1/2, error('Position of maximum would be >1/2 sample from largest'), end
ptr_pk =  i + offset;
y_pk   = y0 - (yp - ym)^2 / (yp - 2*y0 + ym) / 8;
