# Supplementary material for: A quantitative account of mammalian rod phototransduction with PDE6 dimeric activation: responses to bright flashes
Source: Open Biol. 2020 Jan 8;10(1):190241. doi: 10.1098/rsob.190241 (PMC7014685; doi:10.1098/rsob.190241)
Supplement: Code and simulated data [file rsob190241supp2.zip › Fit_tauFixed_tau_Ramp.m]

function [tau_fit, nu_fit] = Fit_tauFixed_tau_Ramp( t_data, y_data, tau_fixed, tau_start, nu_start )

	start_params	= [ tau_start; nu_start ];					%	Guess:  tau, slope
	
	fitted_params	= fminsearch(@error_sumsq, start_params);
	tau_fit			= fitted_params(1);
	nu_fit			= fitted_params(2);
	
		function sumsq = error_sumsq(params)		%	Nested function 'error_sumsq'
			tau_1	= params(1);
			tau_2	= tau_fixed;
			nu		= params(2);
			if tau_1 ~= tau_2
				yy = (nu/1000) * ( t_data - (tau_1 + tau_2) ...
					+ (tau_1^2 * exp(-t_data/tau_1) - tau_2^2 * exp(-t_data/tau_2)) / (tau_1 - tau_2) );
			else
				yy = (nu/1000) * ( t_data - 2*tau_1 + (2*tau_1 + t_data) .* exp(-t_data/tau_1) );
			end
			sumsq	= sum((y_data - yy) .^2);
		end

end

%---------------------------------------------------------------------------------------------------
