# Supplementary material for: A quantitative account of mammalian rod phototransduction with PDE6 dimeric activation: responses to bright flashes
Source: Open Biol. 2020 Jan 8;10(1):190241. doi: 10.1098/rsob.190241 (PMC7014685; doi:10.1098/rsob.190241)
Supplement: Code and simulated data [file rsob190241supp2.zip › Parameters_Downstream.m]

%-----------------------------------------------------------------------------------------
%	Parameters_Downstream.m		T.D. Lamb			Feb 2018		Updated 25-Jan-2019
%
%	Parameters for downstream reactions.  All units are s and s^-1, NOT ms and ms^-1
%-----------------------------------------------------------------------------------------

RelTol		= 1e-5;		%							Relative tolerative for integration
t_min		= 0;		%			s				Start time for integration
t_max		= 1;		%			s				End time for integration
t_show		= 1;		%			s				End time for plots
dt			= 0.001;	%			s				Plotting and storage interval

%-----------------------------------------------------------------------------------------
%	Parameters for the isotropic case
%-----------------------------------------------------------------------------------------

n_cG		= 3;		%	3						Value is ignored, as function uses "^3"

beta_E2		= 0.017;	%	0.017	s^-1			A = nu_E2 * beta_E2 * n_cG
beta_Dark	= 4.0;		%	3.2		s^-1			Gross et al (2012) used 4.1
alpha_max	= 150;		%	120		uM s^-1			cG is in uM.  Keep alpha_Dark/beta_Dark constant
f_Ca		= 0.12;		%	0.12
B_Ca		= 50;		%	50						B_Ca * V_cyto = 0.75 pL
V_cyto		= 0.0146;	%	0.0146	pL				(Neither is needed for steady state)
K_GCAP		= 80;		%	80		nM				Ca is in nM
m_GCAP		= 1.5;		%	1.5
J_cG_max	= 2000;		%	2000	pA
K_cG		= 20;		%	20		uM
J_ex_max	= 4.6;		%	4.6		pA
K_ex		= 1100;		%	1000	nM

%-----------------------------------------------------------------------------------------
%	Extra parameters for the spatial case
%-----------------------------------------------------------------------------------------

L			= 22;		%	22		um
D_cG		= 40;		%	40		um^2 s^-1
D_Ca		= 2;		%	2		um^2 s^-1
n_dx		= 100;		%	dx = L / n_dx			MUST either be even, or unity (lumped)
N_surfs		= 1320;		%	30 x 2 x 22

%-----------------------------------------------------------------------------------------
%	Physical constants, and combined parameter
%-----------------------------------------------------------------------------------------

Faraday		= 96485;	%			coulomb/mole	Faraday
N_Av		= 6.023e23;	%			particle/mole	Avogadro's number

BCa_Vcyto_F	= B_Ca * V_cyto * Faraday / 1e9;		%	1e9 for pA & pL --> nM/s

%-----------------------------------------------------------------------------------------
%	Derived/subsidiary parameters for comparison -- NOT used in calculations
%-----------------------------------------------------------------------------------------

d_OS		= 1.3;		%	1.3	um
kcat		= 2750;		%	2750 s^-1				Heck et al (2018)
Km			= 12e-6;	%	12e-6 M
kcat_Km		= kcat/Km;	%	1.8e8	M^-1 s^-1
B_cG		= 1.6;		%	1.6

V_OS		= pi * (d_OS/2)^2 * L;							%	um^3	OS volume
V_cyto_calc	= 0.5 * V_OS * (1e-18 * 1000 / 1e-12);			%	pL		Calc'd cyto vol
beta_E2_calc= kcat_Km / (N_Av * V_cyto_calc*1e-12 * B_cG);	%	s^-1	Calc'd beta_E2

%-----------------------------------------------------------------------------------------
