# Supplementary material for: A quantitative account of mammalian rod phototransduction with PDE6 dimeric activation: responses to bright flashes
Source: Open Biol. 2020 Jan 8;10(1):190241. doi: 10.1098/rsob.190241 (PMC7014685; doi:10.1098/rsob.190241)
Supplement: Code and simulated data [file rsob190241supp2.zip › Prepare_Method_2.m]

%	Prepare_Method_2.m		T.D. Lamb		26-May-2018			Updated 04-Feb-2019
%	Call the function 'Solver_PDE_homog_discrete_Rs.m', 
%	that integrates the ODEs for the homogeneous distribution of molecules across the disc
%-----------------------------------------------------------------------------------------

clearvars, close all
rng('default')
data_dir		= ['Data', filesep];
Conditions		= 'd1300_CG2500_CE0080_nuRG1250_kGs1000';

RelTol			= 1e-6;		%	1e-6;
Q_sample_raw	= 10;
max_Q_M2		= 60;
loops_min		= 100;		%	1000;
loops_x_Q_max	= Inf;		%	Inf or 10000;

%-----------------------------------------------------------------------------------------
%	Check if we have run Prepare_Method_1.m, which saves Walk simulations to 'Saved_Method_1_xxx.MAT'
%-----------------------------------------------------------------------------------------

Saved_Method_1	= ['Saved_Walk_v52_Multi_Late_',	Conditions, '.MAT'];	%	Saved WalkMat filename
if exist([data_dir, Saved_Method_1], 'file')			%	Do we have saved WalkMat data available?
	load([data_dir, Saved_Method_1], 'in', 't_disc')	%	Get the saved parameters
	disp(['   Loaded ''', Saved_Method_1, ''''])
else													%	Otherwise, use Walk defaults
	disp(['   Did not find ''', Saved_Method_1, ''', so loading Walk default parameters'])
	clear Saved_Method_1
	in = Walk_Defaults;
	t_disc_max	= 10000;								%	Times here are in ms
	dt_disc		= 10;
	t_disc		= 0 : dt_disc : t_disc_max;	
end
nt_disc			= length(t_disc);

%-----------------------------------------------------------------------------------------

dia_um		= in.dia_um;			%	Diameter of disc		(um)
D_Rs		= in.D_Rs;				%	Diff. coeff. R*			(um^2/s)
D_Gs		= in.D_Gs;				%	Diff. coeff. G*			(um^2/s)
D_E0		= in.D_E0;				%	Diff. coeff. E0			(um^2/s)
D_E1		= in.D_E1;				%	Diff. coeff. E1			(um^2/s)
D_Ep		= in.D_Ep;				%	Diff. coeff. Ep			(um^2/s)
D_E2		= in.D_E2;				%	Diff. coeff. E2			(um^2/s)
M			= in.M;					%	Phosphorylation stages
nu			= in.nu;				%	Phosphorylation rate	(s^-1)
mu			= in.mu;				%	Arrestin rate			(s^-1)
kappa		= in.kappa;				%	Rate into low state		(s^-1)
a_low		= in.a_low;				%	Low-state activity
k_E1		= in.nu_Ep_E0;			%	Rate of Ep -> E0 decay	(s^-1)		Rename
k_E2		= in.nu_E2_Ep;			%	Rate of E2 -> Ep decay	(s^-1)		Rename

%-----------------------------------------------------------------------------------------

nu_RG		= in.nu_RG;				%	Init rate R* creates G*	(s^-1)
C_G			= in.C_G;				%	Conc. of transducins	(um^-2)
C_E			= in.C_E;				%	Conc. of E dimers		(um^-2)
k_Gs		= in.nu_Gs_decay;		%	Rate of free G* decay	(s^-1)		Rename

% Km_G		= in.Km_G;				%	Km for depletion of G
Km_G		= 0.1;					%									*** Special case for Methods 2 & 3 ***
G_rebinds	= in.G_rebinds;			%	0 -> No re-binding Ga + Gbg

%-----------------------------------------------------------------------------------------

Gs_M2_Q_mn	= NaN(max_Q_M2, nt_disc);
E0_M2_Q_mn	= NaN(max_Q_M2, nt_disc);
E1_M2_Q_mn	= NaN(max_Q_M2, nt_disc);
E2_M2_Q_mn	= NaN(max_Q_M2, nt_disc);

Q_M2 = 1 : max_Q_M2;

tic
for Q = Q_M2;

	loops	= min(loops_min, ceil(loops_x_Q_max/Q));
	Gs_M2_Q= zeros(loops, nt_disc);
	E0_M2_Q= zeros(loops, nt_disc);
	E1_M2_Q= zeros(loops, nt_disc);
	E2_M2_Q= zeros(loops, nt_disc);

	for j = 1 : loops
		t_off = zeros(1, Q);
		if a_low == 0 || mu == Inf									%	Don't need low state
			for k = 1 : Q											%	Just times to off
				t_off(k) = -( sum(log(rand(1,M)))/nu + log(rand)/kappa);
			end
			t_change	= [0, t_off];
			Rs_change	= [0, ones(1,Q)];
		elseif a_low == 1 || kappa == Inf							%	Don't need low state
			for k = 1 : Q											%	Just times to off
				t_off(k) = -( sum(log(rand(1,M)))/nu + log(rand)/mu);
			end
			t_change	= [0, t_off];
			Rs_change	= [0, ones(1,Q)];
		else														%	We need both low state and off state
			t_low = zeros(1, Q);
			for k = 1 : Q
				t_low(k) = -( sum(log(rand(1,M)))/nu + log(rand)/kappa);	%	Times to low state
				t_off(k) = t_low(k) - log(rand)/mu;							%	Times to off state
			end
			t_change	= [0, t_low, t_off];						%	Concatenate low and off states
			Rs_change	= [0, ones(1,Q)*(1-a_low), ones(1,Q)*a_low];
		end
		
		[t_new, ptr]	= sort(t_change);							%	Sort the transition times
		Rs_new			= Q - cumsum(Rs_change(ptr));				%	Decrementing activity
		Rs_new(end)		= 0;										%	Eliminate cumulative rounding error
		soln = Solver_PDE_homog_discrete_Rs (RelTol, t_disc(1)/1000, t_disc(end)/1000, t_new, Rs_new, ...
			dia_um, nu_RG, C_G, Km_G, G_rebinds, C_E, D_Gs, D_E0, D_E1, k_Gs, k_E1, k_E2);
		Gs_M2_Q(j,:)	= deval(soln, t_disc/1000, 1);
		E0_M2_Q(j,:)	= deval(soln, t_disc/1000, 2);
		E1_M2_Q(j,:)	= deval(soln, t_disc/1000, 3);
		E2_M2_Q(j,:)	= deval(soln, t_disc/1000, 4);

	end
	clearvars soln t_low t_off t_change R_change
	
	if Q == Q_sample_raw
		Gs_M2_SampleQ = Gs_M2_Q;
		E0_M2_SampleQ = E0_M2_Q;
		E1_M2_SampleQ = E1_M2_Q;
		E2_M2_SampleQ = E2_M2_Q;
	end
	
	Gs_M2_Q_mn(Q,:) = mean(Gs_M2_Q);
	E0_M2_Q_mn(Q,:) = mean(E0_M2_Q);
	E1_M2_Q_mn(Q,:) = mean(E1_M2_Q);
	E2_M2_Q_mn(Q,:) = mean(E2_M2_Q);

	if Q==Q_M2(1)
		h = figure(100);
	end
	set(groot, 'CurrentFigure', h);									%	Make the figure current
	clf
	plot(t_disc, Gs_M2_Q_mn(Q,:), 'g-')
	hold on
	plot(t_disc, E0_M2_Q_mn(Q,:), 'k-')
	plot(t_disc, E1_M2_Q_mn(Q,:), 'b-')
	plot(t_disc, E2_M2_Q_mn(Q,:), 'r-')
	xlim([0 3000])
	ylim([0 120])
	title(['Method 2:  For Q = ', num2str(Q), ' R*/surf'])
	drawnow

end
clearvars  h  Gs_M2_Q  E0_M2_Q  E1_M2_Q  E2_M2_Q				%	Only keep means and sample raw

figure(200)
plot(t_disc, E2_M2_Q_mn, 'r-')
xlim([0 3000])
ylim([0 120])
title(['Method 2:  d=', num2str(dia_um), ', C_E=', num2str(C_E), ', \nu_{RG}=', num2str(nu_RG), ...
	', C_G=', num2str(C_G), ', k_{G*}=', num2str(k_Gs), ', Q_{max}=', num2str(Q)])
drawnow

disp(['   Elapsed time = ', num2str(toc/60, 3), ' mins for ', num2str(loops_min), ' loops at each of ', ...
	num2str(max_Q_M2), ' Q values'])

save([data_dir, 'Saved_Method_2_d', num2str(dia_um*1000,'%04u'), '_CG', num2str(C_G), ...
	'_CE', num2str(C_E,'%04u'), '_nuRG', num2str(nu_RG,'%04u'), '_kGs', num2str(k_Gs*1000,'%04u')])
