# Supplementary material for: A quantitative account of mammalian rod phototransduction with PDE6 dimeric activation: responses to bright flashes
Source: Open Biol. 2020 Jan 8;10(1):190241. doi: 10.1098/rsob.190241 (PMC7014685; doi:10.1098/rsob.190241)
Supplement: Code and simulated data [file rsob190241supp2.zip › Prepare_Method_3_Example.m]

%	Prepare_Method_3_Example.m			T.D. Lamb		30-Sep-2018		Updated 04-Nov-2019
%	Calls the function 'Solver_PDE_homog_discrete_Rs.m', that integrates the ODEs 
%	for a homogeneous distribution of molecules across the disc
%	in the case of a low probability of aberrant R*s as well
%-----------------------------------------------------------------------------------------

clearvars, close all
delete(findall(0, 'Tag', 'TMWWaitbar'))				%	In case of previous crash
rng('default')										%	Reset random number generator
data_dir	= ['Data', filesep];

Saved_Method_1	= 'Saved_Walk_v52_Multi_Late_d1300_CG2500_CE0080_nuRG1250_kGs1000.MAT';
if exist([data_dir, Saved_Method_1], 'file')		%	Have we run 'Read_Multi_hit.m', to save Walk simulations?
	load([data_dir, Saved_Method_1])				%	Yes:  Get the parameters
	nt_disc		= length(t_disc);
	t_disc_max	= t_disc(end);
	dt_disc		= t_disc(2) - t_disc(1);
else												%	No:  Use defaults
	disp(['   Did not find ''', Saved_Method_1, ''', so quitting'])
	return
end

%-----------------------------------------------------------------------------------------

dia_um		= in.dia_um;			%	Diameter of disc		(um)
D_Rs		= in.D_Rs;				%	Diff. coeff. R*			(um^2/s)
D_Gs		= in.D_Gs;				%	Diff. coeff. G*			(um^2/s)
D_E0		= in.D_E0;				%	Diff. coeff. E0			(um^2/s)
D_E1		= in.D_E1;				%	Diff. coeff. E1			(um^2/s)
D_Ep		= in.D_Ep;				%	Diff. coeff. Ep			(um^2/s)
D_E2		= in.D_E2;				%	Diff. coeff. E2			(um^2/s)
M			= in.M;					%	Phosphorylation stages
nu			= in.nu;				%	Phosphorylation rate	(s^-1)
mu			= in.mu;				%	Arrestin rate			(s^-1)
kappa		= in.kappa;				%	Rate into low state		(s^-1)
a_low		= in.a_low;				%	Low-state activity
k_E1		= in.nu_Ep_E0;			%	Rate of Ep -> E0 decay	(s^-1)		Rename
k_E2		= in.nu_E2_Ep;			%	Rate of E2 -> Ep decay	(s^-1)		Rename

%-----------------------------------------------------------------------------------------

nu_RG		= in.nu_RG;				%	Init rate R* creates G*	(s^-1)
C_G			= in.C_G;				%	Conc. of transducins	(um^-2)
C_E			= in.C_E;				%	Conc. of E dimers		(um^-2)
k_Gs		= in.nu_Gs_decay;		%	Rate of free G* decay	(s^-1)		Rename

% Km_G		= in.Km_G;				%	Km for depletion of G
Km_G		= 0.1;					%										*** Special case for Methods 2 & 3 ***
G_rebinds	= in.G_rebinds;			%	0 -> No re-binding Ga + Gbg
% G_rebinds	= 0;

%-----------------------------------------------------------------------------------------

Parameters_Downstream				%	Just to get N_surfs and n_dx

RelTol		= 1e-4;					%	Relative tolerance of integration

tau_aberr	= 4;					%	Aberrant R* mean lifetime	(s)
p_aberr		= 0.002;				%	Probability R* is aberrant
a_aberr		= 0.25;					%	Activity of aberrant R*

%	Burns & Pugh (2010) Fig. 4B  UnGraphed ...
BP2010_F4B_lnPhi= [5.81386  6.34037  6.98296  7.55073  8.19585  8.94925 9.56324 10.1437 10.7732 ];
% BP2010_F4B_lnPhi= 10.7732;
Phi_M3		= exp(BP2010_F4B_lnPhi);

trials_M3	= ceil(max(10000./ Phi_M3, 10*ones(size(Phi_M3))));			%	Number of trials for each Phi
% trials_M3	= 10*ones(size(Phi_M3));

%-----------------------------------------------------------------------------------------

n_Phi		= length(Phi_M3);
E2_M3_Phi	= zeros(n_Phi, nt_disc);			%	Mean E**s per surface, for comparison
E2_M3_store	= cell(n_Phi, max(trials_M3));		%	Storage for sets of interpolated E**(x,t) -- for downstream spatial
toc_mins	= 0;

for i_Phi = 1 : n_Phi

	Phi			= Phi_M3(i_Phi);				%	Mean number of isomerisations per outer segment
	phi			= Phi / N_surfs;				%	Mean number of isomerisations per disc surface
	phi_aberr	= phi * p_aberr;				%	Mean number of aberrant isoms per surface
	phi_norm	= phi - phi_aberr;				%	Mean number of normal   isoms per surface
	
	t_soln		= cell(1, N_surfs);				%	Storage for solution times  (need interpolation)
	E2_soln		= cell(1, N_surfs);				%	Storage for solution values (need interpolation)
	
	tic
	for trial = 1 : trials_M3(i_Phi)
	
		n_wait	= max([1, round(N_surfs/200)]);										%	Update ~200 times
		h_wait = waitbar(0, 'Click ''Cancel'' or ''X'' to abandon', 'Name', ...		%	Create the wait bar
			['Phi = ', num2str(Phi), ', trial = ', num2str(trial), ' of ', num2str(trials_M3(i_Phi))], ...
			'CreateCancelBtn', 'setappdata(gcbf, ''Cancel'', 1)');
		setappdata(h_wait, 'Cancel', 0)
		Cancelled	= 0;

		E2_spa		= zeros(n_dx, nt_disc);			%	Temporary storage of spatial elements for this trial
		E2_trial	= zeros(1, nt_disc);			%	Temporary storage of average for this trial, for plotting
		
		for surf = 1 : N_surfs
			i_dx = ceil(surf * n_dx / N_surfs);		%	Corresponding spatial element

			Q_norm	= poissrnd(phi_norm);			%	Stochastic integer, Poisson-distributed, with mean phi_norm
			Q_aberr	= poissrnd(phi_aberr);			%	Stochastic integer, Poisson-distributed, with mean phi_aberr
			Q_tot	= Q_norm + Q_aberr;
			if Q_tot								%	Are there ANY events this trial?  Else, skip to waitbar

				if Q_norm															%	Any normal events?
					t_off = zeros(1, Q_norm);
					if a_low == 0 || mu == Inf										%	Don't need low state
						for k = 1 : Q_norm											%	Just times to off
							t_off(k) = -( sum(log(rand(1,M)))/nu + log(rand)/kappa);
						end
						t_change	= t_off;
						Rs_change	= ones(1,Q_norm);
					elseif a_low == 1 || kappa == Inf								%	Don't need low state
						for k = 1 : Q_norm											%	Just times to off
							t_off(k) = -( sum(log(rand(1,M)))/nu + log(rand)/mu);
						end
						t_change	= t_off;
						Rs_change	= ones(1,Q_norm);
					else															%	We need both low state and off state
						t_low = zeros(1, Q_norm);
						for k = 1 : Q_norm
							t_low(k) = -( sum(log(rand(1,M)))/nu + log(rand)/kappa);%	Time to low state
							t_off(k) = t_low(k) - log(rand)/mu;						%	Time to off state
						end
						t_change	= [t_low, t_off];								%	Concatenate low and off states
						Rs_change	= [ones(1,Q_norm)*(1-a_low), ones(1,Q_norm)*a_low];
					end
				else																%	No normal R*s this trial
					t_change	= [];
					Rs_change	= [];
				end

				if Q_aberr															%	Any aberrant events?
					t_off = zeros(1, Q_aberr);
					if a_aberr ~= 1													%	For non-unity a_aberr
						t_low = zeros(1, Q_aberr);
						for k = 1 : Q_aberr
							t_low(k) = -( sum(log(rand(1,M)))/nu + log(rand)/kappa);%	Time to aberrant state
							t_off(k) = t_low(k) - log(rand)*tau_aberr;				%	Time final shut-off
						end
						t_change_a	= [t_low, t_off];								%	Concatenate aberr & off states
						Rs_change_a	= [ones(1,Q_aberr)*(1-a_aberr), ones(1,Q_aberr)*a_aberr];
					else															%	For a_aberr=1
						for k = 1 : Q_aberr											%	Generate times to off
							t_off(k) = -( sum(log(rand(1,M)))/nu + log(rand)/kappa + log(rand)*tau_aberr );
						end
						t_change_a	= t_off;
						Rs_change_a	= ones(1,Q_aberr);
					end
				else																%	No aberrants this trial
					t_change_a = [];
					Rs_change_a= [];
				end

				t_change_all	= [0, t_change,  t_change_a ];					%	Concatenate all changes
				Rs_change_all	= [0, Rs_change, Rs_change_a];
				[t_new, ptr]	= sort(t_change_all);							%	Sort the transition times
				Rs_new			= Q_tot - cumsum(Rs_change_all(ptr));			%	Decrementing activity
				Rs_new(end)		= 0;											%	Eliminate cumulative rounding error
				soln = Solver_PDE_homog_discrete_Rs (RelTol, t_disc(1)/1000, t_disc(end)/1000, t_new, Rs_new, ...
					dia_um, nu_RG, C_G, Km_G, G_rebinds, C_E, D_Gs, D_E0, D_E1, k_Gs, k_E1, k_E2);
				t_soln{surf}	= soln.x;
				E2_soln{surf}	= soln.y(4, :);
				E2_surf			= deval(soln, t_disc/1000, 4);					%	Temporary; interpolated E**(t)
				E2_spa(i_dx,:)	= E2_spa(i_dx,:) + E2_surf;						%	Sum E**(t) into spatial element
				E2_trial		= E2_trial + E2_surf;							%	Sum the interpolated E**s
				
			end
			
			if ~rem(surf, n_wait)												%	Update waitbar each n_wait loops
				waitbar(surf/N_surfs, h_wait, [num2str(surf), ' of ', num2str(N_surfs), ' surfaces done.'])
			end
			if getappdata(h_wait, 'Cancel')										%	Check for Cancel button press
				Cancelled = 1;
				break
			end

		end
		E2_trial = E2_trial / N_surfs;											%	Mean E**(t) per surface

		delete(h_wait)
		if Cancelled
			error('  *** Cancelled')
		end

		E2_M3_store{i_Phi, trial}	= E2_spa;									%	Store E**(x,t) for this Phi & trial
		E2_M3_Phi(i_Phi,:) = E2_M3_Phi(i_Phi,:) + E2_trial;						%	Add this trial to running sum
		figure(1)
		plot(t_disc/1000, E2_trial, 'b-')										%	and plot it
		hold on
		title('PDE:  M3, with aberrants, for bright flashes')
		xlabel('Time (s)')
		ylabel('Mean E**(\itt\rm) per disc surface')
		xlim([0 10])
		ylim([0 120])
		
	end
	E2_M3_Phi(i_Phi,:) = E2_M3_Phi(i_Phi,:) / trials_M3(i_Phi);	%	Mean E**/surf for these trials
	dum = toc/60;
	disp(['   Aberrants: Phi = ', num2str(Phi), ' x ', num2str(trial), ' trials, calculating E**(t) across ', ...
			num2str(N_surfs), ' surfaces took ', num2str(dum,3), ' mins'])
	toc_mins = toc_mins + dum;
	
end

clear  soln  t_soln  E2_soln  E2_spa  E2_trial  h_wait  dum
Saved_Method_3 = 'Saved_Method_3_Example';
save([data_dir, Saved_Method_3])
disp(['   Method 3 Example took ', num2str(toc_mins,3), ' mins.  Saved to ''', Saved_Method_3, ''''])
