# Supplementary material for: A quantitative account of mammalian rod phototransduction with PDE6 dimeric activation: responses to bright flashes
Source: Open Biol. 2020 Jan 8;10(1):190241. doi: 10.1098/rsob.190241 (PMC7014685; doi:10.1098/rsob.190241)
Supplement: Code and simulated data [file rsob190241supp2.zip › Prepare_Recovery.m]

%	Prepare_Recovery.m			T.D. Lamb		13-Oct-2018			Updated 26-Jul-2019
%	Processes the simulations from the WalkMat model and saves to 'Recovery_Workspace.MAT'
%---------------------------------------------------------------------------------------------------
%	Must have run Prepare_Method_2.m,	Method 2	saves semi-analytical sim's  to 'Saved_Method_2_xxx.MAT'
%	& optionally  Prepare_Method_1.m,	Method 1	saves full Walk simulations  to 'Saved_xxx_Late_xxx.MAT'
%	& optionally  Prepare_Method_3.m,	Method 3	saves aberrant simulations   to 'Saved_Method_3_xxx.MAT'
%---------------------------------------------------------------------------------------------------

clearvars, close all
data_dir	= ['Data', filesep];

	Conditions		= 'd1300_CG2500_CE0080_nuRG1250_kGs1000';		beta_E2 = 0.017;	rho	= 0.32;
% 	Conditions		= 'd1300_CG2500_CE0080_nuRG1000_kGs1000';		beta_E2 = 0.025;	rho	= 0.25;

Saved_Method_1		= ['Saved_Walk_v52_Multi_Late_',		Conditions, '.MAT'];
Saved_Method_2		= ['Saved_Method_2_',					Conditions, '.MAT'];
Saved_Method_3		= ['Saved_Method_3_',					Conditions, '.MAT'];

show_first			= 50;
Separate_panels_for	= [ 1,          5, 10, 20 ];
Show_Q_for_Method_1	= [ 1, 2, 3, 4, 5, 10, 20 ];
Show_Q_for_Method_2	= [ 1  :  10, 13, 16, 20, 25, 32, 40, 60 ];
Show_Q_for_Method_2B= [];	%[ 6, 8, 10, 13, 16, 20, 25, 32, 40 ];		%	Empty means no calculation or plot
Use_Method_1_for_Q	= [];	%[ 1, 2, 3, 4, 5 ];					%	For these values of Q, use Method 1 rather than 2
Show_Raw_aberr_Phi	= [ 500, 10000, 50000 ];					%	Show the raw Method 3 downstream traces
Max_show_raw_aberr	= 10;										%	Max no. of raw aberrants to show

t_lims				= [0 3];									%	s
y_lims				= [0 120];

%---------------------------------------------------------------------------------------------------
%	Start with WalkMat simulations, if the 'preparation' file(s) exist.						METHOD 1
%	Load the WalkMat responses for each fixed Q simulated, and calculate the means.
%---------------------------------------------------------------------------------------------------

if exist([data_dir, Saved_Method_1], 'file')	%	Has the Walk file for these conditions been saved?
	load([data_dir, Saved_Method_1])			%	Yes:  Load mean of simulated E**(t)

	nt_disc		= length(t_disc);
	t_disc_max	= t_disc(end);
	dt_disc		= t_disc(2) - t_disc(1);
	n_Multi		= length(cell_E2);
	Gs_M1_Q_mn	= zeros(n_Multi, nt_disc);
	E0_M1_Q_mn	= zeros(n_Multi, nt_disc);
	E1_M1_Q_mn	= zeros(n_Multi, nt_disc);
	E2_M1_Q_mn	= zeros(n_Multi, nt_disc);
	for i = 1 : n_Multi
		Gs_M1_Q_mn(i, :) = mean(cell_Gs{i});
		E1_M1_Q_mn(i, :) = mean(cell_E1{i});
		E0_M1_Q_mn(i, :) = mean(cell_E0{i});
		E2_M1_Q_mn(i, :) = mean(cell_E2{i});
	end
	
else
	disp(['Did not find ''', Saved_Method_1, ''', so ignoring Walk data'])
	dt_disc		= 10;
	t_disc_max	= 10000;
	t_disc		= 0 : dt_disc : t_disc_max;
	nt_disc		= length(t_disc);
end

%---------------------------------------------------------------------------------------------------
%	Load semi-analytical sim's.  All 'Prepare' must have been done with same 't_disc'	   METHOD 2
%---------------------------------------------------------------------------------------------------

load([data_dir, Saved_Method_2])

A_um2		= pi * dia_um^2 / 4;	%	Disc area
E_tot		= round(C_E * A_um2);	%	Number of E dimers
if isfinite(C_G) && C_G > 0
	G_init	= round(C_G * A_um2);	%	Number of G-proteins
else
	G_init	= 0;					%	Ignore depletion of G-protein
end

%---------------------------------------------------------------------------------------------------
%	Plot the RAW responses from WalkMat for the sample value of fixed Q.					METHOD 1
%---------------------------------------------------------------------------------------------------

hits = Q_sample_raw;							%	Compare raw simulations (Q_sample_raw from M2)

if exist([data_dir, Saved_Method_1], 'file')
	j = find(Ordered_Isoms == hits);
	if ~isempty(j)
		figure(25), clf
		plot(t_disc/1000, cell_Gs{j}(1:show_first, :), 'g-')
		hold on
		plot(t_disc/1000, cell_E0{j}(1:show_first, :), 'k-')
		plot(t_disc/1000, cell_E1{j}(1:show_first, :), 'b-')
		plot(t_disc/1000, cell_E2{j}(1:show_first, :), 'r-')
		xlim(t_lims)
		ylim(y_lims)
		title(['Method 1:  WalkMat raw traces for sample Q = ', num2str(hits), ' isoms/surf']);
		xlabel('Time (s)')
		ylabel('Molecules per disc surface')
		drawnow
	else
		disp(['   Warning:  Did not find saved Method 1 sample traces for Q = ', num2str(Q_sample_raw)])
	end
end
clearvars cell_*					%	Clear the huge cell arrays of raw data

%---------------------------------------------------------------------------------------------------
%	Plot the RAW semi-analytical responses for the sample value of fixed Q.				   METHOD 2
%---------------------------------------------------------------------------------------------------

figure(26), clf
show_M2 = min(size(E2_M2_SampleQ, 1), show_first);
plot(t_disc/1000, Gs_M2_SampleQ(1:show_M2, :), 'g-')
hold on
plot(t_disc/1000, E0_M2_SampleQ(1:show_M2, :), 'k-')
plot(t_disc/1000, E1_M2_SampleQ(1:show_M2, :), 'b-')
plot(t_disc/1000, E2_M2_SampleQ(1:show_M2, :), 'r-')
xlim(t_lims)
ylim(y_lims)
title(['Method 2:  Raw traces for sample Q = ', num2str(hits), ' isoms/surf']);
xlabel('Time (s)')
ylabel('Molecules per disc surface')
drawnow

%---------------------------------------------------------------------------------------------------
%	Plot the family of WalkMat mean responses for each fixed Q.								METHOD 1
%---------------------------------------------------------------------------------------------------

if exist([data_dir, Saved_Method_1], 'file')
	
	figure(31), clf
	plot(t_disc/1000, Gs_M1_Q_mn, 'g-')
	hold on
	plot(t_disc/1000, E0_M1_Q_mn, 'k-')
	plot(t_disc/1000, E1_M1_Q_mn, 'b-')
	plot(t_disc/1000, E2_M1_Q_mn, 'r-')
	xlim(t_lims)
	ylim(y_lims)
	title('Method 1:  WalkMat means of simulations');
	xlabel('Time (s)')
	ylabel('Mean G*, E, E*, E**(\itt\rm) per disc surface')
	text(0.87, 0.95, 'Q=', 'Units', 'Normalized', 'HorizontalAlign', 'Center', 'Color', 'r')
	text(0.87, 0.52, num2str(sort(intersect(Show_Q_for_Method_1, Ordered_Isoms), 'descend')'), ...
		'Units', 'Normalized', 'HorizontalAlign', 'Center', 'Color', 'r')
	drawnow
	
end

%---------------------------------------------------------------------------------------------------
%	Plot the family of mean semi-analytical PDE traces for all values of Q				   METHOD 2
%---------------------------------------------------------------------------------------------------

figure(32), clf
plot(t_disc/1000, Gs_M2_Q_mn, 'g-')
hold on
plot(t_disc/1000, E0_M2_Q_mn, 'k-')
plot(t_disc/1000, E1_M2_Q_mn, 'b-')
plot(t_disc/1000, E2_M2_Q_mn, 'r-')
xlim(t_lims)
ylim(y_lims)
title(['Method 2:  Collected results, fixed Q, up to ', num2str(max_Q_M2)])
xlabel('Time (s)')
ylabel('Mean G*, E, E*, E**(\itt\rm) per disc surface')
drawnow

%---------------------------------------------------------------------------------------------------
%	Now do the 'fully analytical' calculations -- Note:  Time in s  ***					   METHOD 2B
%---------------------------------------------------------------------------------------------------

if ~isempty(Show_Q_for_Method_2B)		%	Empty means don't calculate or plot Method 2B
	tic
	max_Q_M2B	= 60;					%	Maximum number of isoms/surface to be used
	Gs_max		= 10000;				%	Maximum (initial) number of free G*s; i.e. G*(0)

	t_max		= 10;					%	Maximum time for individual bright-flash responses
	dt_calc		= 0.001;				%	For bright flash recovery, use a sampling interval of 1 ms
	t_calc_max	= t_max + 10;			%	Calculate recovery to a sufficiently late time
	RelTol		= 1e-8;

	np			= 100;					%	Number of probability bins; e.g. 100 - 1000
	dp			= 1/np;
	p			= ((1:np)-0.5) * dp;	%	Vector of probability bins

	t_offset	= 0.042;				%	Time offset for Method 2B responses to conform

	Gs_0		= Gs_max - 2 * E_tot;
	soln = Solver_PDE_uniform_from_Gs0 ...
		(RelTol, 0, t_calc_max, A_um2, D_Gs, D_E0, D_E1, Gs_0, E_tot, k_Gs, k_E1, k_E2);

	t_calc			= 0 : dt_calc : t_calc_max;	
	Gs_M2B_Gs0		= deval(soln, t_calc, 1);
	E0_M2B_Gs0		= deval(soln, t_calc, 2);
	E2_M2B_Gs0		= deval(soln, t_calc, 3);
	E1_M2B_Gs0		= E_tot - E0_M2B_Gs0 - E2_M2B_Gs0;				%	Get E1 using conservation
	Gs_tot_M2B_Gs0	= Gs_M2B_Gs0 + E1_M2B_Gs0 + 2 * E2_M2B_Gs0;		%	Total G*, free and bound

	t			= 0 : dt_calc : t_max;								%	Now just use the standard t_max
	nt			= length(t);
	E2_M2B_Q	= zeros(max_Q_M2B, nt);
	E1_M2B_Q	= zeros(max_Q_M2B, nt);
	E0_M2B_Q	= zeros(max_Q_M2B, nt);

	for Q = 1 : max_Q_M2B											%	Use inverse of incomplete gamma function
		cdf_Q = gammaincinv(p, Q*(M+1)) / mu;						%	to get vector of R* effective durations
		Gs_M2B = nu_RG * cdf_Q;										%	Vector
		for k = 1 : np												%	Loop through equi-spaced probability intervals
			if G_init
				K = Km_G;											%	****
				Gs_M2B(k) = G_init * ( 1 - K * W( (1/K) * ...		%	Rate-limited expression, using TDL's W(x)
					exp( 1/K - (1+1/K)*Gs_M2B(k)/G_init ) ) );
			end
			ptr = length(find(Gs_tot_M2B_Gs0 > Gs_M2B(k)));			%	Find the offset
			E2_M2B_Q(Q,:) = E2_M2B_Q(Q,:) + E2_M2B_Gs0((1:nt)+ptr)/np;
			E1_M2B_Q(Q,:) = E1_M2B_Q(Q,:) + E1_M2B_Gs0((1:nt)+ptr)/np;
			E0_M2B_Q(Q,:) = E0_M2B_Q(Q,:) + E0_M2B_Gs0((1:nt)+ptr)/np;
		end
	end
	disp(['   Elapsed time for Method 2B (with max Q = ', num2str(max_Q_M2), ') = ', num2str(toc,3), ' s.'])
end

%---------------------------------------------------------------------------------------------------
%	Compare WalkMat and the two spatially homogeneous results (just for selected values of Q)
%---------------------------------------------------------------------------------------------------
%	First as separate Figures for each selected value of Q.						   METHODS 1, 2, 2B
%---------------------------------------------------------------------------------------------------

for i = 1 : length(Separate_panels_for)
	hits = Separate_panels_for(i);
	figure(40 + i), clf
	if exist([data_dir, Saved_Method_1], 'file')
		j = find(Ordered_Isoms == hits);
		if ~isempty(j)
			plot(t_disc/1000, Gs_M1_Q_mn(j,:), 'g-')
			hold on
			plot(t_disc/1000, E0_M1_Q_mn(j,:), 'k-')
			plot(t_disc/1000, E1_M1_Q_mn(j,:), 'b-')
			plot(t_disc/1000, E2_M1_Q_mn(j,:), 'r-')
		end
	end

	plot(t_disc/1000, Gs_M2_Q_mn(hits,:), 'g--')
	hold on
	plot(t_disc/1000, E0_M2_Q_mn(hits,:), 'k--')
	plot(t_disc/1000, E1_M2_Q_mn(hits,:), 'b--')
	plot(t_disc/1000, E2_M2_Q_mn(hits,:), 'r--')

	if ~isempty(Show_Q_for_Method_2B)
		plot(t+t_offset, E0_M2B_Q(hits,:), 'k-.')
		plot(t+t_offset, E1_M2B_Q(hits,:), 'b-.')
		plot(t+t_offset, E2_M2B_Q(hits,:), 'r-.')
	end

	xlim(t_lims)
	ylim(y_lims)
	title(['Compare Methods 1 (-) & 2 (--) for Q = ', num2str(hits), ' isoms/surf']);
	xlabel('Time (s)')
	ylabel('Molecules per disc surface')
	drawnow
end

%---------------------------------------------------------------------------------------------------
%	Now as a single Figure, superposing E**(t) for selected values of Q.		   METHODS 1, 2, 2B
%---------------------------------------------------------------------------------------------------

figure(51); clf

if ~isempty(Show_Q_for_Method_2B)
	for hits = Show_Q_for_Method_2B
		plot(t+t_offset, E2_M2B_Q(hits,:), 'b-', 'LineWidth', 1)					%	METHOD 2B
		hold on
	end
	text(0.97, 0.98, '2B', 'Units', 'Normalized', 'HorizontalAlign', 'Center', 'Color', 'b')
	text(0.97, 0.52, num2str(sort(Show_Q_for_Method_2B, 'descend')'), ...
		'Units', 'Normalized', 'HorizontalAlign', 'Center', 'Color', 'b')
end

for hits = Show_Q_for_Method_2
	plot(t_disc/1000, E2_M2_Q_mn(hits,:), 'r-', 'LineWidth', 1)						%	METHOD 2
	hold on
	text(0.92, 0.98, 'M2', 'Units', 'Normalized', 'HorizontalAlign', 'Center', 'Color', 'r')
	text(0.92, 0.52, num2str(sort(Show_Q_for_Method_2, 'descend')'), ...
		'Units', 'Normalized', 'HorizontalAlign', 'Center', 'Color', 'r')
end

if exist([data_dir, Saved_Method_1], 'file')
	for hits = intersect(Show_Q_for_Method_1, Ordered_Isoms)
		plot(t_disc/1000, E2_M1_Q_mn(Ordered_Isoms==hits,:), 'k-', 'LineWidth', 1)	%	METHOD 1
		hold on
	end
	text(0.87, 0.98, 'M1', 'Units', 'Normalized', 'HorizontalAlign', 'Center')
	text(0.87, 0.52, num2str(sort(intersect(Show_Q_for_Method_1, Ordered_Isoms), 'descend')'), ...
		'Units', 'Normalized', 'HorizontalAlign', 'Center')
end

xlim(t_lims)
ylim(y_lims)
title('Compare E**(t) for Methods 1 and 2 with fixed Q');
xlabel('Time (s)')
ylabel('E**(\itt\rm) molecules per disc surface')
drawnow

%---------------------------------------------------------------------------------------------------
%	Similar, but semi-logarithmically for the TAILS of singly-activated E*(t)	   METHODS 1, 2, 2B
%---------------------------------------------------------------------------------------------------

% figure(52); clf																		%	E*(t) tail
% 
% if ~isempty(Show_Q_for_Method_2B)
% 	for hits = Show_Q_for_Method_2B
% 		semilogy(t+t_offset, E1_M2B_Q(hits,:), 'b-', 'LineWidth', 1)				%	METHOD 2B
% 		hold on
% 	end
% end
% 
% for hits = Show_Q_for_Method_2
% 	semilogy(t_disc/1000, E1_M2_Q_mn(hits,:), 'r-', 'LineWidth', 1)					%	METHOD 2
% 	hold on
% end
% 
% if exist([data_dir, Saved_Method_1], 'file')
% 	for hits = intersect(Show_Q_for_Method_1, Ordered_Isoms)
% 		semilogy(t_disc/1000, E1_M1_Q_mn(Ordered_Isoms==hits,:), 'k-', 'LineWidth', 1)	%	METHOD 1
% 		hold on
% 	end
% end
% 
% semilogy(t_disc/1000, exp(-k_E1*(t_disc/1000 - 3)), 'g-.', 'LineWidth', 1)		%	Exp decay, rate k_E*
% 
% xlim([1.5 5])
% ylim([0.1 10])
% title('Compare E*(t) tails for Methods 1 and 2 with fixed Q');
% xlabel('Time (s)')
% ylabel('E**(\itt\rm) molecules per disc surface')
% drawnow

%---------------------------------------------------------------------------------------------------
%	Similar, but semi-logarithmically for the TAILS of E**(t)					   METHODS 1, 2, 2B
%---------------------------------------------------------------------------------------------------

figure(53); clf																		%	E**(t) tail

if ~isempty(Show_Q_for_Method_2B)
	for hits = Show_Q_for_Method_2B
		semilogy(t+t_offset, E2_M2B_Q(hits,:), 'b-', 'LineWidth', 1)				%	METHOD 2B
		hold on
	end
end

for hits = Show_Q_for_Method_2
	semilogy(t_disc/1000, E2_M2_Q_mn(hits,:), 'r-', 'LineWidth', 1)					%	METHOD 2
	hold on
end

if exist([data_dir, Saved_Method_1], 'file')
	for hits = intersect(Show_Q_for_Method_1, Ordered_Isoms)
		semilogy(t_disc/1000, E2_M1_Q_mn(Ordered_Isoms==hits,:), 'k-', 'LineWidth', 1)	%	METHOD 1
		hold on
	end
end

% semilogy(t_disc/1000, exp(-k_E2*(t_disc/1000 - 2)), 'g-.', 'LineWidth', 1)		%	Exp decay, rate k_E**

xlim([0 3])
ylim([0.3 30])
title('Compare E**(t) tails for Methods 1 and 2 with fixed Q');
xlabel('Time (s)')
ylabel('E**(\itt\rm) molecules per disc surface')
drawnow

%---------------------------------------------------------------------------------------------------

tm	= 1;											%	Measurement time  (s)
i	= find(t_disc/1000 == tm);
i	= i(1);
R2	= E2_M2_Q_mn(2,i) / E2_M2_Q_mn(1,i); f2 = R2 / 2;
R3	= E2_M2_Q_mn(3,i) / E2_M2_Q_mn(1,i); f3 = R3 / 3;
R4	= E2_M2_Q_mn(4,i) / E2_M2_Q_mn(1,i); f4 = R4 / 4;
R5	= E2_M2_Q_mn(5,i) / E2_M2_Q_mn(1,i); f5 = R5 / 5;
disp(['   R2/R1 = ', num2str(R2, 4), ',  R2/(2 R1) = ', num2str(f2, 4)])
disp(['   R3/R1 = ', num2str(R3, 4), ',  R3/(3 R1) = ', num2str(f3, 4), ' (= ', num2str(f3^(1/2), 4), '^2)'])
disp(['   R4/R1 = ', num2str(R4, 4), ',  R4/(4 R1) = ', num2str(f4, 4), ' (= ', num2str(f4^(1/3), 4), '^3)'])
disp(['   R5/R1 = ', num2str(R5, 4), ',  R5/(5 R1) = ', num2str(f5, 4), ' (= ', num2str(f5^(1/4), 4), '^4)'])

%---------------------------------------------------------------------------------------------------
%	Next, do the Poisson distribution of isoms, to get the activity over the OS for any Phi
%---------------------------------------------------------------------------------------------------

E1_frac_act	= 0;								%	Activity of E* as a fraction of E** activity
Phi_set		= [ 0.1 0.2 0.3 0.5 1 2 3 5 10 20 30 50 ] * 1e3;	%	Set of Phi to solve		(R*/rod)
n_Phi		= length(Phi_set);

%---------------------------------------------------------------------------------------------------
%	In addition, prepare for downstream calculations
%---------------------------------------------------------------------------------------------------

beta_E2_keep= beta_E2;							%	Keep beta_E2 that was set at start
Parameters_Downstream							%	Load downstream parameters -- incl. N_surfs, n_dx
beta_E2		= beta_E2_keep;
clearvars beta_E2_keep

t_cyto_max	= 10000;
dt_cyto		= 10;
t_cyto		= 0 : dt_cyto : t_cyto_max;	
nt_cyto		= length(t_cyto);
F_crit		= 0.1;								%	Criterion level of circulating current for T_sat
RelTol		= 1e-5;								%	Tolerance for Method 2 downstream

[Ca_0, cG_0] = steady( f_Ca, alpha_max, K_GCAP, m_GCAP, J_cG_max, K_cG, J_ex_max, K_ex, beta_Dark );

%-----------------------------------------------------------------------------------------
%	METHOD 2 -- Downstream for spatially homog. case			1. Discrete intensities
%-----------------------------------------------------------------------------------------

h71 = figure(71); clf
h72 = figure(72); clf
h73 = figure(73); clf
h74 = figure(74); clf
E_bulk	= zeros(n_Phi, nt_cyto);
R_bulk	= zeros(n_Phi, nt_cyto);
E2_use_Q_mn	= E2_M2_Q_mn;
E1_use_Q_mn	= E1_M2_Q_mn;
if ~isempty(Use_Method_1_for_Q)								%	Use Method 1 for these Qs
	for k = Use_Method_1_for_Q
		if intersect(k, Ordered_Isoms)						%	provided they have been loaded
			E2_use_Q_mn(k,:) = E2_M1_Q_mn(k,:);
			E1_use_Q_mn(k,:) = E1_M1_Q_mn(k,:);
		end
	end
end

for i_Phi = 1 : n_Phi										%	Loop for discrete intensities
	Phi	= Phi_set(i_Phi);
	phi	= Phi / N_surfs;
	p0	= exp(-phi);
	p	= zeros(1, max_Q_M2);
	E2_temp = zeros(1, nt_disc);
	E1_temp = zeros(1, nt_disc);
	for k = 1 : max_Q_M2 - 1
		p(k) = p0 * phi^k / factorial(k);
		E2_temp = E2_temp + p(k) * E2_use_Q_mn(k, :);
		E1_temp = E1_temp + p(k) * E1_use_Q_mn(k, :);
	end
	p(end)	= 1 - p0 - sum(p(1 : end-1));					%	Last element holds the remaining prob.
	E2_temp	= E2_temp + p(end) * E2_use_Q_mn(end, :);
	E1_temp	= E1_temp + p(end) * E1_use_Q_mn(end, :);
	E_temp	= (E2_temp + E1_frac_act*E1_temp);
	E_bulk(i_Phi,:) = E_temp;								%	Store, for comparison with aberrants
	set(groot, 'CurrentFigure', h71);						%	Make figure 71 current
	plot(t_disc/1000, E_temp, 'b-')
	if i_Phi == 1
		hold on
		xlim([0 4])
		ylim(y_lims)
		title('Mean E** activity for Method 2')
		xlabel('Time  (s)')
		ylabel('Mean E**(\itt\rm) per disc surface')
	end
	set(groot, 'CurrentFigure', h72);						%	Make figure 72 current
	semilogy(t_disc/1000, E_temp, 'b-')
	if i_Phi == 1
		hold on
		xlim([0 4])
		ylim([1e-2 10])
		title('Mean E** activity for Method 2')
		xlabel('Time  (s)')
		ylabel('Tail of mean E**(\itt\rm) per disc surface')
	end

	delta_beta	= E_temp * N_surfs * beta_E2;
	R_bulk(i_Phi, :) = Downstream_bulk_solver ...			%	Single-compartment; driving fn
		(RelTol, t_cyto/1000, t_disc/1000, delta_beta, ...
		cG_0, Ca_0, beta_Dark, f_Ca, BCa_Vcyto_F, ...
		alpha_max, K_GCAP, m_GCAP, J_cG_max, K_cG, J_ex_max, K_ex);
	set(groot, 'CurrentFigure', h73);						%	Make figure 73 current
	plot(t_cyto/1000, R_bulk(i_Phi, :), 'b-')
	hold on
	xlim([0 4])
	ylim([0 1])
	title('Electrical response for Method 2')
	xlabel('Time  (s)')
	ylabel('Fractional response, R')
	drawnow
	set(groot, 'CurrentFigure', h74);						%	Make figure 74 current
	semilogy(t_cyto/1000, R_bulk(i_Phi, :), 'b-')
	hold on
	xlim([0 5])
	ylim([1e-3 1e-1])
	title('Tail of electrical response for Method 2')
	xlabel('Time  (s)')
	ylabel('Fractional response, R')
end

set(groot, 'CurrentFigure', h71);
text(0.90, 0.85, 'R*/rod', 'Units', 'Normalized', 'HorizontalAlign', 'Center')
text(0.90, 0.50, num2str(sort(Phi_set, 'descend')'), 'Units', 'Normalized', 'HorizontalAlign', 'Center')

set(groot, 'CurrentFigure', h72);
semilogy(t_disc/1000, 0.2*exp(-k_E2*(t_disc/1000 - 2)), 'r--')			%	200 ms

set(groot, 'CurrentFigure', h73);
plot([0 t_cyto_max]/1000, 0.9*[1 1], 'r--')
text(0.90, 0.85, 'R*/rod', 'Units', 'Normalized', 'HorizontalAlign', 'Center')
text(0.90, 0.50, num2str(sort(Phi_set, 'descend')'), 'Units', 'Normalized', 'HorizontalAlign', 'Center')

set(groot, 'CurrentFigure', h74);
% plot(t_disc/1000, 0.1*exp(-k_E1*(t_disc/1000 - 2)), 'b--')
% plot(t_disc/1000, 0.1*exp(-k_E2*(t_disc/1000 - 2)), 'r--')
plot(t_disc/1000, 0.08*exp(-(t_disc - 2000)/208), 'r--')				%	208 ms

%-----------------------------------------------------------------------------------------
%	METHOD 2 -- Downstream for spatially homog. case			2. Many Phi, to get T_sat
%-----------------------------------------------------------------------------------------

log10_Phi	= 2 : 0.05 : 4.8;
Phi_space	= 10 .^ log10_Phi;
T_sat		= NaN(1, length(Phi_space));
E2_surf_sat	= NaN(1, length(Phi_space));

h = figure(75); clf
for i = 1 : length(Phi_space)								%	Large set of intensities
	phi	= Phi_space(i) / N_surfs;
	p0	= exp(-phi);
	p	= zeros(1, max_Q_M2);
	E2_temp = zeros(1, nt_disc);
	E1_temp = zeros(1, nt_disc);
	for k = 1 : max_Q_M2 - 1
		p(k) = p0 * phi^k / factorial(k);
		E2_temp = E2_temp + p(k) * E2_use_Q_mn(k, :);
		E1_temp = E1_temp + p(k) * E1_use_Q_mn(k, :);
	end
	p(end) = 1 - p0 - sum(p(1 : end-1));
	E2_temp = E2_temp + p(end) * E2_use_Q_mn(end, :);
	E1_temp = E1_temp + p(end) * E1_use_Q_mn(end, :);
	E_temp	= (E2_temp + E1_frac_act*E1_temp);
	delta_beta = E2_temp * N_surfs * beta_E2;
	R = Downstream_bulk_solver ...
		(RelTol, t_cyto/1000, t_disc/1000, delta_beta, ...
		cG_0, Ca_0, beta_Dark, f_Ca, BCa_Vcyto_F, ...
		alpha_max, K_GCAP, m_GCAP, J_cG_max, K_cG, J_ex_max, K_ex);
	set(groot, 'CurrentFigure', h);
	plot(t_cyto/1000, R, 'b-')
	hold on
	xlim([0 4])
	ylim([0 1])
	title('Electrical response for Method 2')
	xlabel('Time  (s)')
	ylabel('Fractional response, R')
	drawnow

	ptr	= find(1-R <= F_crit);
	if ~isempty(ptr)
		ptr = ptr(end)-1;												%	Index to last time (s) 1-R < F_crit
		t_sat = (ptr + (R(ptr)-(1-F_crit))/(R(ptr)-R(ptr+1)))*dt_cyto;	%	Interpolate between discrete samples
		T_sat(i) = t_sat / 1000;										%	Convert ms to s
		E2_surf_sat(i) = E2_temp(ptr) + (t_sat - t_cyto(ptr)) * (E2_temp(ptr+1) - E2_temp(ptr))/dt_cyto;
	end
end

%---------------------------------------------------------------------------------------------------
%	Plot the level of E** corresponding to saturation of the electrical response
%---------------------------------------------------------------------------------------------------

figure(76), clf
semilogx(Phi_space, E2_surf_sat, 'r-')
ylim([0 5])
xlabel('R* per outer segment')
ylabel(['E_{act} per surf at ', num2str(F_crit*100), '% recovery'])
title('Remaining PDE activity at time of electrical recovery')
drawnow

set(groot, 'CurrentFigure', h71);
plot([0 t_disc_max]/1000, [1 1]*nanmean(E2_surf_sat), 'r--')

%---------------------------------------------------------------------------------------------------
%	Plot Tsat v Phi for Methods 1 and 2, and for theory for low intensities
%---------------------------------------------------------------------------------------------------
%	Burns & Pugh (2010) Fig. 4B  UnGraphed ...
BP2010_F4B_lnPhi= [5.81386  6.34037  6.98296  7.55073  8.19585  8.94925 9.56324 10.1437 10.7732 ];
BP2010_F4B_Tsat	= [0.326559 0.427576 0.607327 0.736463 0.978126 1.38577 1.80756  2.13932 2.60895];
%---------------------------------------------------------------------------------------------------
%	Martemyanov et al (2008) Fig. 5B  UnGraphed ...
%	Looks like same data as BP2010, though the latter has been corrected.
Mart2008_F5B_lni	= [7.02206  7.64889  8.21374  8.86748  9.61283  10.2413  10.8257  11.4438];	%	photons/um^2
Mart2008_F5B_Tsat	= [0.535708 0.667702 0.836865 1.05028  1.41536   1.81401  2.13869  2.567 ];
Mart2008_F5B_lnPhi	= Mart2008_F5B_lni + log(0.5);				%	Assumed Ac = 0.5 um^2 (as "ln=9 --> 4000 R*")
%---------------------------------------------------------------------------------------------------
%	Kraft & Schnapf (1991) ARVO
KS91ARVO_logPhi	= [ 2.86,   3.40,   3.92,   4.41,   4.92  ];
KS91ARVO_Tsat	= [ 0.4164, 0.6415, 0.9122, 1.5173, 4.864 ];
%---------------------------------------------------------------------------------------------------
Kraft_Phi		= [ 241.7, 418.1, 846.9 ];
Kraft_Tsat		= [ 349,   420,   566   ]/1000;
%---------------------------------------------------------------------------------------------------

tau_D_1	= 0.24;													%	tau_dom #1
tau_D_2	= 0.69;													%	tau_dom #2  (for Method 2)
Phi_fit	= logspace(2, 5, 301);
T_fit_1	= log(Phi_fit/500) * tau_D_1 + 0.41;
T_fit_2	= log(Phi_fit/1e4) * tau_D_2 + 1.47;

Phi_fit_F= logspace(2, 3.7, 171);
phi_fit_F= Phi_fit_F / N_surfs;
T_fit_F	= (log(phi_fit_F) + rho * phi_fit_F) / k_E2 + 0.58;		%	T_sat prediction from final tail fit

figure(81), clf
semilogx(Phi_fit, T_fit_1, ':', 'Color', 'k', 'LineWidth', 1)
hold on
semilogx(Phi_fit, T_fit_2, ':', 'Color', 'k', 'LineWidth', 1)
semilogx(Phi_space, T_sat, 'b-', 'LineWidth', 2)
semilogx(Phi_fit_F, T_fit_F, 'w-',  'LineWidth', 1)
semilogx(Phi_fit_F, T_fit_F, 'k--', 'LineWidth', 1)
semilogx(exp(BP2010_F4B_lnPhi), BP2010_F4B_Tsat, 'ks', 'LineWidth', 1, 'MarkerFaceColor', 'w')
% semilogx(exp(Mart2008_F5B_lnPhi), Mart2008_F5B_Tsat, 'ko', 'LineWidth', 1, 'MarkerFaceColor', 'w')
% semilogx(10.^KS91ARVO_logPhi, KS91ARVO_Tsat,   'ro', 'LineWidth', 1, 'MarkerFaceColor', 'w')
% semilogx(Kraft_Phi, Kraft_Tsat,   'rd', 'LineWidth', 1, 'MarkerFaceColor', 'w')
xlim([200 6e4])
ylim([0 2.8])
% xlim([100 1e5])
% ylim([0 5])
xlabel('R* per outer segment')
ylabel(['T_{sat} for ', num2str(F_crit*100), '% recovery'])
title('Recovery time versus flash intensity')
drawnow

%---------------------------------------------------------------------------------------------------
%	Aberrants:  Unless METHOD 3 is needed (M3 file exists), simply return
%---------------------------------------------------------------------------------------------------

if ~exist([data_dir, Saved_Method_3], 'file')
	return
end

%---------------------------------------------------------------------------------------------------
%	Aberrants:  Begin by comparing mean E**(t) for METHODS 2 and 3, for common intensities
%---------------------------------------------------------------------------------------------------

%	Load selected data from aberrants simulation
load([data_dir, Saved_Method_3], 'p_aberr', 'tau_aberr', 'a_aberr', 'Phi_M3', 'E2_M3_Phi') 
n_Phi_M3	= length(Phi_M3);
Phi_common	= intersect(Phi_set, Phi_M3);						%	Intensities common to M2 and M3

figure(91); clf
for i_Phi = 1 : length(Phi_common)
	ptr = Phi_set==Phi_common(i_Phi);
	plot(t_disc/1000, E_bulk(ptr,:), 'b-')						%	METHOD 2  (E**, possibly plus fraction of E*)
	hold on
	ptr = Phi_M3==Phi_common(i_Phi);
	plot(t_disc/1000, E2_M3_Phi(ptr,:), 'r-')					%	METHOD 3
end

plot([0 t_disc_max]/1000, [1 1]*nanmean(E2_surf_sat), 'r--')
xlim([0 6])
ylim(y_lims)
title('PDE:  M2, and M3 aberrants, for common intensities')
xlabel('Time (s)')
ylabel('Mean E**(\itt\rm) per disc surface')
text(0.90, 0.85, 'R*/rod', 'Units', 'Normalized', 'HorizontalAlign', 'Center')
text(0.90, 0.50, num2str(sort(Phi_common, 'descend')'), 'Units', 'Normalized', 'HorizontalAlign', 'Center')
drawnow
	
%---------------------------------------------------------------------------------------------------
%	Aberrants:  Prepare plot of R(t) for METHODS 2, for common intensities (ready to add Method 3)
%---------------------------------------------------------------------------------------------------

h92 = figure(92); clf
for i_Phi = 1 : length(Phi_common)
	ptr = Phi_set==Phi_common(i_Phi);
	plot(t_disc/1000, R_bulk(ptr,:), 'b-')						%	METHOD 2  R(t)
	hold on
end
plot([0 t_cyto_max]/1000, 0.9*[1 1], 'r--')

xlim([0 6])
ylim([0 1])
title('Response:  M2, and M3 aberrants, for common intensities')
xlabel('Time (s)')
ylabel('Fractional response, R')
text(0.90, 0.85, 'R*/rod', 'Units', 'Normalized', 'HorizontalAlign', 'Center')
text(0.90, 0.50, num2str(sort(Phi_common, 'descend')'), 'Units', 'Normalized', 'HorizontalAlign', 'Center')
drawnow
	
%---------------------------------------------------------------------------------------------------
%	Aberrants:  Next, integrate the downstream equations, using E**(x,t) from METHOD 3
%---------------------------------------------------------------------------------------------------

t_aberr_max	= 10000;										%	>= t_disc_max
t_aberr		= 0 : dt_disc : t_aberr_max;
% nt_aberr	= length(t_aberr);
t_cyt_aberr	= 0 : dt_cyto : t_aberr_max;
nt_cyt_aberr= length(t_cyt_aberr);
	
h93 = figure(93); clf
tic
RelTol	= 1e-4;												%	Default 1e-4, but changed for M2
interp_method = 'linear';									%	'linear' or 'pchip'
load([data_dir, Saved_Method_3], ...
	't_disc', 'trials_M3', 'E2_M3_store')					%	Load stored E**(x,t)
R_M3		= zeros(n_Phi_M3, nt_cyt_aberr);				%	Array for mean R(Phi, t)
T_sat_M3	= zeros(1, n_Phi_M3);
R_M3_store	= cell(n_Phi_M3, 1);							%	Storage for all raw traces

for i_Phi = 1 : n_Phi_M3
	Phi	= Phi_M3(i_Phi);									%	Mean number of isomerisations per OS
	R_M3_raw = zeros(trials_M3(i_Phi), nt_cyt_aberr);		%	Array for raw responses for this Phi
	for trial = 1 : trials_M3(i_Phi)
		E2_M3 = E2_M3_store{i_Phi, trial};
		E2_soln	= num2cell(E2_M3, 2);						%	Convert to cell array
		t_soln	= num2cell(repmat(t_disc/1000, n_dx,1), 2);
		soln = Downstream_spatial_solver (RelTol, 0, t_aberr_max/1000, t_aberr_max/dt_cyto, ...
			t_soln, E2_soln, interp_method, beta_E2, cG_0, Ca_0, beta_Dark, f_Ca, BCa_Vcyto_F, ...
			alpha_max, K_GCAP, m_GCAP, J_cG_max, K_cG, J_ex_max, K_ex, L, n_dx, D_cG, D_Ca);
		dum	= deval(soln, t_cyt_aberr/1000);
		cG_spa = dum( 1:n_dx      , :);
		Ca_spa = dum((1:n_dx)+n_dx, :);
		J_cG_spa = J_cG_max * cG_spa.^3 ./ (cG_spa.^3 + K_cG^3);
		J_ex_spa = J_ex_max * Ca_spa ./ (Ca_spa + K_ex);
		J = mean(J_cG_spa + J_ex_spa);
		R = 1 - J/J(1);
		R_M3_raw(trial, :) = R;								%	Store raw response
		R_M3(i_Phi,:) = R_M3(i_Phi,:) + R;					%	Add raw to sum
		set(groot, 'CurrentFigure', h93);					%	Make figure 93 current
		plot(t_cyt_aberr/1000, R, 'r-')						%	Plot individual trials
		if i_Phi == 1 && trial == 1
			ylim([0 1])
			title('Downstream: Method 3 with aberrants')
			xlabel('Time  (s)')
			ylabel('Fractional response, R')
			hold on
			plot([0 t_aberr_max]/1000, 0.9*[1 1], 'r--')
		end
		drawnow
	end
	R_M3_store{i_Phi} = R_M3_raw;							%	Store the set of raw responses for this intensity
	R_M3(i_Phi,:) = R_M3(i_Phi,:) / trials_M3(i_Phi);		%	And get the mean response for this intensity
	R	= R_M3(i_Phi,:);
	ptr	= find(1-R <= F_crit);								%	Now measure Tsat
	if ~isempty(ptr)
		ptr = ptr(end)-1;									%	Index to last time (s) 1-R < F_crit
		t_sat = (ptr + (R(ptr)-(1-F_crit))/(R(ptr)-R(ptr+1)))*dt_cyto;	%	Interpolate between discrete samples
		T_sat_M3(i_Phi) = t_sat/1000;
	end
	if ismember(Phi, Phi_set)								%	If this intensity was used in Method 2
		set(groot, 'CurrentFigure', h92);					%	then make figure 92 current
		plot(t_cyt_aberr/1000, R, 'r-')						%	and plot the mean response
	end
end
clearvars E2_M3_store										%	Clear the huge array (it can be reloaded)
disp(['   Time for downstream spatial integration from Method 3 (', ...
	interp_method, ' interpol''n) = ', num2str(toc,3), ' s.'])

if ~isempty(Show_Raw_aberr_Phi)
	colr = 'kbr';
	i = 0;
	figure(94), clf
	for i_Phi = 1 : n_Phi_M3
		Phi = Phi_M3(i_Phi);
		if ismember(Phi, Show_Raw_aberr_Phi)				%	Do we want to plot this intensity?
			i = i + 1;
			for trial = 1 : min(trials_M3(i_Phi), Max_show_raw_aberr)
				plot(t_cyt_aberr/1000, R_M3_store{i_Phi}', '-', 'Color', colr(1+rem(i-1,length(colr))))
				hold on
			end
		end
	end
	ylim([0 1])
	title('Downstream: Raw traces for Method 3 with aberrants')
	xlabel('Time  (s)')
	ylabel('Fractional response, R')
end

%---------------------------------------------------------------------------------------------------
%	Plot Tsat v Phi for all Methods
%---------------------------------------------------------------------------------------------------

tau_D_1	= 0.245;												%	tau_dom #1
tau_D_A	= 0.78;													%	tau_dom aberrants (Method 3)
T_fit_1	= log(Phi_fit/500) * tau_D_1 + 0.41;
T_fit_A	= log(Phi_fit/1e4) * tau_D_A + 1.52;

Phi_min	= 200;
xx		= log10(Phi_M3(Phi_M3 >= Phi_min));
TT		= T_sat_M3    (Phi_M3 >= Phi_min);
poly_ord= 5;													%	Polynomial order
pf		= polyfit(xx, TT, poly_ord);							%	Fit polynomial v log(Phi)

figure(95), clf
semilogx(Phi_fit,   T_fit_1, 'k:', 'LineWidth', 1)
hold on
semilogx(Phi_fit,   T_fit_A, 'k:', 'LineWidth', 1)
semilogx(Phi_space, T_sat,   'b-', 'LineWidth', 2)
semilogx(Phi_space, polyval(pf, log10(Phi_space)), 'r-', 'LineWidth', 2)
% semilogx(Phi_M3,	T_sat_M3, 'r-', 'LineWidth', 2)
% semilogx(Phi_M3,	T_sat_M3, 'ro', 'MarkerSize', 4, 'MarkerFaceColor', 'r')
semilogx(Phi_fit_F, T_fit_F, 'w-',  'LineWidth', 1)
semilogx(Phi_fit_F, T_fit_F, 'k--', 'LineWidth', 1)
semilogx(exp(BP2010_F4B_lnPhi), BP2010_F4B_Tsat, 'ko', 'LineWidth', 1, 'MarkerFaceColor', 'w')
xlim([200 6e4])
ylim([0 3])
xlabel('R* per outer segment')
ylabel(['T_{sat} for ', num2str(F_crit*100), '% recovery'])
title('Recovery time versus flash intensity')
drawnow

%---------------------------------------------------------------------------------------------------

clearvars h h7* h9*												%	Don't save Figures
save([data_dir, 'Recovery_Workspace'])
