# Supplementary material for: A quantitative account of mammalian rod phototransduction with PDE6 dimeric activation: responses to bright flashes
Source: Open Biol. 2020 Jan 8;10(1):190241. doi: 10.1098/rsob.190241 (PMC7014685; doi:10.1098/rsob.190241)
Supplement: Code and simulated data [file rsob190241supp2.zip › Prepare_SPR.m]

%	Prepare_SPR.m			T.D. Lamb			02-Feb-2019				Updated 20-Jul-2019
%	Read WalkMat SPR simulations, calculate downstream response, and store results
%---------------------------------------------------------------------------------------------------

clearvars, close all
delete(findall(0, 'Tag', 'TMWWaitbar'))				%	In case of previous crash
rng('default')										%	Reset random number generator

t_disc_max	= 1000;									%	Read SPR E**(t) at 1 ms intervals to 1 s
dt_disc		= 1;
data_dir	= ['Data', filesep];
File_base	= {'Walk_v52_Multi_01_isoms_2000_runs'};%	Cell vector with base name
title_brief	= 'Standard v52, SPR';

disp(['   Reading WalkMat data from file(s) ''', File_base{1}, '*.MAT'''])

Read_WalkMat_data									%	Read the WalkMat SPR data
t_SPR		= t_disc/1000;							%	Common time for disc & cyto; convert ms to s
clearvars  Rs Gs E0 E1 E2							%	Clear raw data
	
%---------------------------------------------------------------------------------------------------
%	Plot E**(t) for SPR	(i.e. Q=1)															METHOD 1
%---------------------------------------------------------------------------------------------------

Rs_mn_SPR	= mean(cell_Rs{1});
Gs_mn_SPR	= mean(cell_Gs{1});
E0_mn_SPR	= mean(cell_E0{1});
E1_mn_SPR	= mean(cell_E1{1});
E2_mn_SPR	= mean(cell_E2{1});
figure(1), clf
plot(t_SPR, Rs_mn_SPR, 'k-')
hold on
plot(t_SPR, Gs_mn_SPR, 'g-')
plot(t_SPR, E1_mn_SPR, 'b-')
plot(t_SPR, E2_mn_SPR, 'r-')
xlim([0 1])
title('WalkMat mean R*, G*, E*, E**(t) for single isomerisation (Q=1)');
xlabel('Time (s)')
ylabel('Mean molecules on disc surface')
pause(0.5)		%	drawnow

%---------------------------------------------------------------------------------------------------

Parameters_Downstream								%	Load downstream parameters

% beta_E2 = 0.017;

% t_cyto_max	= 1000;
% dt_cyto		= 1;
% t_cyto		= 0 : dt_cyto : t_cyto_max;	
% nt_cyto		= length(t_cyto);
RelTol		= 1e-4;									%	Tolerance for downstream

[Ca_0, cG_0] = steady( f_Ca, alpha_max, K_GCAP, m_GCAP, J_cG_max, K_cG, J_ex_max, K_ex, beta_Dark );

%-----------------------------------------------------------------------------------------
%	Begin with spatial integration of mean E**(t) SPR
%-----------------------------------------------------------------------------------------

figure(2), clf
t_soln	= num2cell(repmat(t_SPR, n_dx,1), 2);
dum		= zeros(n_dx, length(t_SPR));
dum(n_dx/2,:) = E2_mn_SPR;							%	Place SPR E**(t) near middle of OS
E2_soln	= num2cell(dum, 2);							%	Convert to cell array
soln = Downstream_spatial_solver (RelTol, 0, t_SPR(end), length(t_SPR), ...
	t_soln, E2_soln, 'linear', beta_E2, cG_0, Ca_0, beta_Dark, f_Ca, BCa_Vcyto_F, ...
	alpha_max, K_GCAP, m_GCAP, J_cG_max, K_cG, J_ex_max, K_ex, L, n_dx, D_cG, D_Ca);
dum	= deval(soln, t_SPR);
cG_spa = dum( 1:n_dx      , :);
Ca_spa = dum((1:n_dx)+n_dx, :);
J_cG_spa = J_cG_max * cG_spa.^3 ./ (cG_spa.^3 + K_cG^3);
J_ex_spa = J_ex_max * Ca_spa ./ (Ca_spa + K_ex);
J = mean(J_cG_spa + J_ex_spa);
R_approx_SPR = 1 - J/J(1);
plot(t_SPR, R_approx_SPR, 'b--')
xlim([0 1])
title('SPR R(t) approximation from mean E**(t) for Q=1');
xlabel('Time (s)')
ylabel('Fraction of dark current suppression')
pause(0.5)		%	drawnow

%-----------------------------------------------------------------------------------------
%	Then the laborious spatial integration of each of the raw E**(t) SPR traces
%-----------------------------------------------------------------------------------------

%-----------------------------------------------------------------------------------------
%	Choose whether each E**(t) trace is assigned to centre or random compartment
i_x		= ones(1, nruns) * n_dx/2;										%	Centre compartment
% i_x		= ceil( rand(1, nruns) * n_dx );							%	Random compartment
%-----------------------------------------------------------------------------------------

R_SPR	= zeros(size(t_SPR));											%	Vector for summing, the mean, result

h = figure(3); clf
title('Running mean SPR R(t)');
xlabel('Time (ms)')
ylabel('Fraction of dark current suppression')
drawnow

n_wait = 5;																%	Update waitbar and plot every 5 runs
h_wait = waitbar(0, 'Click ''Cancel'' or ''X'' to abandon', 'Name', ...	%	Create the wait bar
	['Integration of ', num2str(nruns), ' SPRs'], ...
	'CreateCancelBtn', 'setappdata(gcbf, ''Cancel'', 1)');
setappdata(h_wait, 'Cancel', 0)
Cancelled = 0;

for i_run = 1 : nruns													%	Loop through the simulated runs
	
	dum		= zeros(n_dx, length(t_SPR));
	dum(i_x(i_run), :) = cell_E2{1}(i_run, :);							%	Place this E**(t) in random compartment
	E2_soln	= num2cell(dum, 2);											%	Convert to cell array
	soln = Downstream_spatial_solver (RelTol, 0, t_SPR(end), length(t_SPR), ...
		t_soln, E2_soln, 'linear', beta_E2, cG_0, Ca_0, beta_Dark, f_Ca, BCa_Vcyto_F, ...
		alpha_max, K_GCAP, m_GCAP, J_cG_max, K_cG, J_ex_max, K_ex, L, n_dx, D_cG, D_Ca);
	dum	= deval(soln, t_SPR);
	cG_spa = dum( 1:n_dx      , :);
	Ca_spa = dum((1:n_dx)+n_dx, :);
	J_cG_spa = J_cG_max * cG_spa.^3 ./ (cG_spa.^3 + K_cG^3);
	J_ex_spa = J_ex_max * Ca_spa ./ (Ca_spa + K_ex);
	J = mean(J_cG_spa + J_ex_spa);
	R = 1 - J/J(1);
	R_SPR = R_SPR + R;
	
	if ~rem(i_run, n_wait)												%	Update waitbar each n_wait loops
		waitbar(i_run/nruns, h_wait, [num2str(i_run), ' of ', num2str(nruns), ' runs done.'])
		set(groot, 'CurrentFigure', h);									%	Update R(t) plot when waitbar updates
		plot(t_SPR, R_SPR/i_run, 'b-')
		xlim([0 1])
		title(['Running mean SPR R(t) after ', num2str(i_run), ' runs']);
		xlabel('Time (s)')
		ylabel('Fraction of dark current suppression')
		drawnow
	end
	if getappdata(h_wait, 'Cancel')										%	Check for Cancel button press
		Cancelled = 1;
		break
	end
	
end

delete(h_wait)
if Cancelled
	disp(['   *** Cancelled downstream integrations after ', num2str(i_run), ' runs'])
end
R_SPR = R_SPR / i_run;													%	Replace sum with mean

figure(3), clf
plot(t_SPR, R_SPR, 'b-')
xlim([0 1])
title(['Grand mean SPR R(t) for ', num2str(i_run), ' runs']);
xlabel('Time (s)')
ylabel('Fraction of dark current suppression')
drawnow

%-----------------------------------------------------------------------------------------

figure(4), clf															%	Superimpose both approaches
plot(t_SPR, R_approx_SPR, 'b--', t_SPR, R_SPR, 'b-')
xlim([0 1])
title(['Approx (dash) and grand mean SPR(t), ', num2str(i_run), ' runs']);
xlabel('Time (s)')
ylabel('Fraction of dark current suppression')

figure(5), clf															%	And semi-log plot
semilogy(t_SPR, 8.2e-3*exp(-(t_SPR-500)/209), 'r--');					%	Exponential decay
hold on
semilogy(t_SPR, R_SPR, 'b-')
% semilogy(t_SPR, R_approx_SPR, 'b--')
ylim([1e-4 1e-2])
title(['Tail of grand mean SPR(t), ', num2str(i_run), ' runs']);
xlabel('Time (s)')
ylabel('Fraction of dark current suppression')

%-----------------------------------------------------------------------------------------

save_file	= [data_dir, 'Saved_', File_base{1}, '_SPR_d', num2str(in.dia_um*1000,'%04u'), ...
			'_CE', num2str(in.C_E,'%04u'), '_Gs', num2str(in.nu_RG,'%04u'), ...
			'_kGs', num2str(in.nu_Gs_decay*1000,'%04u'), '.MAT'];

clearvars  dum h h_wait soln cG_spa Ca_spa J_cG_spa J_ex_spa
save(save_file)
disp(['   SPR data saved to ', save_file])

%---------------------------------------------------------------------------------------------------
