# Supplementary material for: A quantitative account of mammalian rod phototransduction with PDE6 dimeric activation: responses to bright flashes
Source: Open Biol. 2020 Jan 8;10(1):190241. doi: 10.1098/rsob.190241 (PMC7014685; doi:10.1098/rsob.190241)
Supplement: Code and simulated data [file rsob190241supp2.zip › Read_Multi_Rise.m]

%	Read_Multi_Rise.m		T.D. Lamb		Mar 2018			Updated 31-Jan-2019
%
%	Read data from the WalkMat simulation:  for data from Exec_Multi_hit.m
%
%---------------------------------------------------------------------------------------------------

	clearvars
	close all

	dt_disc		= 0.1;
	t_disc_max	= 100;
	data_dir	= ['Data', filesep];
	File_base	= {'Walk_v52_Multi'};				%	Cell vector, with one or more base names
	title_brief	= 'Standard v5.2, Multi R* rise';
	
	Read_Multi_hit									%	Read the data
	
%---------------------------------------------------------------------------------------------------

save([data_dir, 'Saved_', File_base{1}, '_Rise_d', num2str(in.dia_um*1000,'%04u'), ...
	'_CE', num2str(in.C_E,'%04u'), '_Gs', num2str(in.nu_RG,'%04u'), ...
	'_kGs', num2str(in.nu_Gs_decay*1000,'%04u')], ...
	'File_base', 'file_names', 'in', 'Ordered_Isoms', 't_disc', ...
	'cell_Rs', 'cell_Gs', 'cell_E0', 'cell_E1', 'cell_E2')

%---------------------------------------------------------------------------------------------------
