# Supplementary material for: A quantitative account of mammalian rod phototransduction with PDE6 dimeric activation: responses to bright flashes
Source: Open Biol. 2020 Jan 8;10(1):190241. doi: 10.1098/rsob.190241 (PMC7014685; doi:10.1098/rsob.190241)
Supplement: Code and simulated data [file rsob190241supp2.zip › Read_Walk2_G_depletion.m]

%	Read_Walk2_G_depletion.m		T.D. Lamb	21-Jan-2019				26-Jan-2019
%---------------------------------------------------------------------------------------------------

data_dir		= ['Data', filesep];
Walk2_XLS_file	= 'Walk_saved_nuRG_1250_CG_2500_Rs_01_to_60.xls';
% Walk2_XLS_file	= 'Walk_saved_nuRG_1500_Rs_01_to_60.xls';
file_name		= [data_dir, Walk2_XLS_file];

[~, sheets]		= xlsfinfo(file_name);				%	Read sheet names
n_sheets		= length(sheets);
n_t_Walk2		= 301;
t_Walk2			= zeros(n_sheets, n_t_Walk2);		%	Storage for times
Gs_Walk2		= zeros(n_sheets, n_t_Walk2);		%	Storage for G*_produced(t)
Q_Walk2			= zeros(n_sheets, 1);				%	Q = R*/surface

nuRG		= 1250;
CG			= 2500;
G_tot		= 1.2^2 * CG;							%	Square, 1.2 um, with CG=2500, gives 3600 G-proteins
frac_slope	= nuRG/1000 / G_tot;					%	nuRG = 1250/s
K			= 0.14;

% G_tot		= 1.2^2 * 3000;							%	Square, 1.2 um, with CG=3000, gives 4320 G-proteins
% frac_slope	= (1/0.67) / G_tot;						%	Walk seems to round binding time to 0.67 ms for 1500/s

%---------------------------------------------------------------------------------------------------

figure(101), clf
for i_sheet = 1 : n_sheets										%	Loop through the sheets, reading and plotting
	Q_Walk2(i_sheet) = str2double(sheets{i_sheet}(end-1:end));	%	Q for this sheet
	dum = xlsread(file_name, sheets{i_sheet}, 'B2:C302');		%	Columns: Index, time (ms), G*(t)
	tt	= dum(:, 1)';
	yy	= dum(:, 2)';
	t_Walk2 (i_sheet, :) = tt;
	Gs_Walk2(i_sheet, :) = yy;
	plot(tt, yy, 'r-', 'LineWidth', 1.5)						%	Plot G*(t)
	hold on
	F	= G_tot * ( 1 - K * lambertw( (1/K) * ...				%	Rate-limited at Q x fractional slope
		exp( 1/K -(1+1/K)*frac_slope*Q_Walk2(i_sheet)*tt ) ) );
	plot(tt, F, 'k--', 'LineWidth', 1)
	ylim([0 G_tot])
	drawnow
end

title(['G* production for Q = 1,2,5,10,20,..60; \nu_{RG} = ', ...
	num2str(nuRG), ', K_m = ', num2str(K)])
xlabel('Time (ms)')
ylabel('Total G* production')

colr	= 'rbgrbgrbk';													%	Trace colours
figure(102), clf
for i_sheet = n_sheets : -1 : 1											%	In reverse order, 
	plot(t_Walk2(i_sheet,:)*Q_Walk2(i_sheet), Gs_Walk2(i_sheet,:), ...	%	plot G*(t) versus scaled time: Q x t
		[colr(i_sheet), '-'], 'LineWidth', 1.5)
	hold on
end

tt	= t_Walk2(end,:)*Q_Walk2(end);
F	= G_tot * ( 1 - K * lambertw( (1/K) * exp( 1/K -(1+1/K)*frac_slope*tt ) ) );
plot(tt, F, 'k:', 'LineWidth', 1.5)
hold on
plot([0 G_tot*1000/nuRG], [0 G_tot], 'k:')
ylim([0 G_tot])
title(['G* production for Q = 1,2,5,10,20,..60; \nu_{RG} = ', ...
	num2str(nuRG), ', K_m = ', num2str(K)])
xlabel('Time (ms) x Q')
ylabel('Total G* production')
