# Supplementary material for: A quantitative account of mammalian rod phototransduction with PDE6 dimeric activation: responses to bright flashes
Source: Open Biol. 2020 Jan 8;10(1):190241. doi: 10.1098/rsob.190241 (PMC7014685; doi:10.1098/rsob.190241)
Supplement: Code and simulated data [file rsob190241supp2.zip › Read_WalkMat_data.m]

%	Read_WalkMat_data.m		T.D. Lamb		Mar 2018			Updated 19-Jan-2019
%
%	Read data from the WalkMat simulation:  for data from Exec_Multi_hit.m
%	Called by Prepare_Rising.m  or Prepare_Method_1.m
%	which have set:  dt_disc, t_disc_max  (Disc-based solution times, ms)
%
%---------------------------------------------------------------------------------------------------

	t_disc		= 0 : dt_disc : t_disc_max;				%	Times here are in ms
	nt_disc		= length(t_disc);
	LW			= 1;									%	LineWidth (points)

% 	Multi_root	= File_base{1};							%	Temporary?
	
%---------------------------------------------------------------------------------------------------

	n_files		= 0;
	for i = 1 : length(File_base)						%	First loop to count files
		dir_cont= dir([data_dir, File_base{i}, '*']);
		n_files	= n_files + length(dir_cont);
	end
	if ~n_files, disp(['***No input files ', File_base]), return, end
	file_names	= cell(1, n_files);
	i_file	= 0;
	for i = 1 : length(File_base)						%	First loop to count files
		dir_cont= dir([data_dir, File_base{i}, '*']);
		if isempty(dir_cont), continue, end				%	Skip, if there are no files with this base
		for j = 1 : length(dir_cont)
			i_file = i_file + 1;
			file_names{i_file} = dir_cont(j).name;
		end
	end
	
%---------------------------------------------------------------------------------------------------

	Isoms		= zeros(1, n_files);
	cell_t_ms	= cell(1, n_files);
	cell_Rs		= cell(1, n_files);
	cell_Gs		= cell(1, n_files);
	cell_E0		= cell(1, n_files);
	cell_E1		= cell(1, n_files);
	cell_E2		= cell(1, n_files);
	Gs_mean		= zeros(n_files, nt_disc);
	E1_mean		= zeros(n_files, nt_disc);
	E2_mean		= zeros(n_files, nt_disc);
	
%---------------------------------------------------------------------------------------------------

	load([data_dir, file_names{1}], 'in')			%	Get input parameters from first run
	
	nu_RG		= in.nu_RG;							%	G* activation rate				(s^-1)
	k_E2		= in.nu_E2_Ep;						%	PDE** shut-off rate constant	(s^-1)
	E_holomers	= round(in.C_E * pi/4 * in.dia_um^2);
	G_total		= round(in.C_G * pi/4 * in.dia_um^2);%	C_G may be NaN

%	Need to check that subsequent runs have same parameters (except Isoms)	**************
%	Also, currently assumes each run is for different # Isoms
%---------------------------------------------------------------------------------------------------

	for i_file = 1 : n_files						%	First pass, for sorting by intensity
		load([data_dir, file_names{i_file}], 'in')
		Isoms(i_file) = in.nRs_init;
	end
	[Ordered_Isoms, order] = sort(Isoms);
	max_Isoms	= max(Isoms);						%	Max. isoms/surface

%---------------------------------------------------------------------------------------------------
	
	figure(1), clf									%	Figure 1:  All E** traces, on normal time-base
	Gs_made	= zeros(n_files, 1);
	for i = 1 : n_files								%	Load and plot in sorted order
		i_file = order(i);
		load([data_dir, file_names{i_file}])
		nruns	= length(out);
		
		for run = 1 : nruns
			dum = diff( out{run}.n_Gs );
			Gs_made(i_file) = Gs_made(i_file) + sum( dum .* (dum > zeros(size(dum))) ) / nruns;
		end
		
		Rs		= zeros(nruns, nt_disc);
		Gs		= zeros(nruns, nt_disc);
		E0		= zeros(nruns, nt_disc);
		E1		= zeros(nruns, nt_disc);
		E2		= zeros(nruns, nt_disc);
		for run = 1 : nruns
			Rs(run, :)	= Extract_Sweep(out{run}.t_Rs, out{run}.n_Rs, 0, dt_disc, t_disc_max);
			Gs(run, :)	= Extract_Sweep(out{run}.t_Gs, out{run}.n_Gs, 0, dt_disc, t_disc_max);
			E0(run, :)	= Extract_Sweep(out{run}.t_E0, out{run}.n_E0, 0, dt_disc, t_disc_max);
			E1(run, :)	= Extract_Sweep(out{run}.t_Ep, out{run}.n_Ep, 0, dt_disc, t_disc_max);	%	Walk calls it 'Ep'
			E2(run, :)	= Extract_Sweep(out{run}.t_E2, out{run}.n_E2, 0, dt_disc, t_disc_max);
		end
		Gs_mean(i, :) = mean(Gs);
		E1_mean(i, :) = mean(E1);
		E2_mean(i, :) = mean(E2);
		plot(t_disc, mean(E2)/E_holomers, 'r-', 'LineWidth', LW)
		hold on
		ylim([0 1])
		drawnow
 		cell_t_ms{i} = t_disc;
		cell_Rs{i} = Rs;
		cell_Gs{i} = Gs;
		cell_E0{i} = E0;
		cell_E1{i} = E1;
		cell_E2{i} = E2;
	end
	xlabel('Time (ms)')
	ylabel('Doubly-bound PDE** as fraction of total')
	title(title_brief)

%---------------------------------------------------------------------------------------------------
