# Supplementary material for: A quantitative account of mammalian rod phototransduction with PDE6 dimeric activation: responses to bright flashes
Source: Open Biol. 2020 Jan 8;10(1):190241. doi: 10.1098/rsob.190241 (PMC7014685; doi:10.1098/rsob.190241)
Supplement: Code and simulated data [file rsob190241supp2.zip › README.txt]

README.txt			Updated 18 November 2019
==========

Code and simulated data for:

Lamb, T.D. & Kraft, T.W. (2019).  A quantitative account of mammalian rod phototransduction
with PDE6 dimeric activation:  Responses to bright flashes.  Open Biology, RSOB-19-0241.
http://dx.doi.org/10.1098/rsob.19.0241


A.  'WalkMat' Matlab program
============================

All the code for the custom Matlab program 'WalkMat' has been placed in the same folder as this ReadMe.
There are three sub-folders:  'Data', 'Figures', and 'Walk2'.

The Matlab code was written and run using Matlab Release R2016a.

Parameter values ...
for the diffusional model    (Table 1) are in 'Walk_Defaults.m'
for the downstream reactions (Table 2) are in 'Parameters_Downstream.m'

The following is a summary of the commands needed to reproduce the results presented in the paper.


1) Run the 2-D diffusion simulations
------------------------------------

*** Note that you may, if you wish, skip these very time-consuming simulations, 
and simply go to Step 2, because the sub-folder 'Data' is pre-loaded with the runs 
simulated for the paper.

Simulations:	Run command  'Exec_Multi_hit'
		It loops, with calls to 'Walk_Main' for the specified values of 'Isoms'.

		These simulations are very time-consuming!  See the paper.
		(To execute only a sub-set of Isoms values, edit lines 21/22 'Isoms_ptr_use'.)

		The hard work is done by 'Walk_Sweep.m'.
		The resulting .MAT files are saved to sub-folder 'Data'.
		This folder is pre-loaded with runs (Isoms = 1...5,10,20) used in the paper.


2) Preparatory calculations for Figures
---------------------------------------

These commands must be run AFTER the WalkMat simulations, and create additional .MAT files 
in sub-folder 'Data'.

		Run command  'Prepare_SPR'
		Run command  'Prepare_Rising'

		Run command  'Prepare_Method_1'
		Run command  'Prepare_Method_2'
		Run command  'Prepare_Method_3'		(~3 hrs on 2.8 GHz laptop; ~400 MB)
		Run command  'Prepare_Method_3_Example'

		Run command  'Prepare_Recovery'
		Run command  'Downstream_Method_3_Example'


3) Plot final Figures
---------------------

All Figures are saved as .PDFs in the sub-folder 'Figures'.

Fig 2:		Run command  'Figure_SPR'
Figs 3 & 4:	Run command  'Figure_Rising'
Figs 5 - 11:	Run command  'Figure_Recovery'
Fig 12:		Run command  'Figure_Method_3_Example'
Fig 13:		Run command  'Figure_Theory_from_Gs0'


B.  'Walk2' Windows program
===========================

The zipped Walk2 files are located in sub-folder 'Walk2'.
Unzip the file 'Walk.zip' to a suitable folder.
Unzip the file 'Walk_G_Depletion.zip' to the same folder.
The latter zip file contains the raw data for the simulations plotted in Figure 14.

To generate these afresh, run 'walk.exe'.
File | Open | 'nuRG_1250_CG_2500_wo_PDE'	(This is a template)
Go to 'Settings'.
On the 'Concentration' tab, set the desired number of R*s (Not centred; Number fixed)
On the 'Batch' tab, check 'Keep a log', and enter a file name; e.g. 'nurg_1250_cg_2500_rs_01'
Also set the number of runs; e.g. 400
'Apply',  'Close',  'Go',  'Full speed'
Once the simulation has run, you can examine the output using 'Graphs':  History, Mean
Then you can save the graphed results to a text file, using 'Export'.
(This has already been done in the .txt files in this folder.)
The results can be loaded into an Excel file, as has been done in this folder.

Fig 14:		Using Matlab, run command  'Figure_Walk2_G_depletion'
		This reads the data that has been loaded into the Excel file.
