# Supplementary material for: A quantitative account of mammalian rod phototransduction with PDE6 dimeric activation: responses to bright flashes
Source: Open Biol. 2020 Jan 8;10(1):190241. doi: 10.1098/rsob.190241 (PMC7014685; doi:10.1098/rsob.190241)
Supplement: Code and simulated data [file rsob190241supp2.zip › Solver_PDE_homog_discrete_Rs.m]

function soln = Solver_PDE_homog_discrete_Rs (RelTol, t_min, t_max, t_new, Rs_new, ...
	dia_um, nu_RG, C_G, Km_G, G_rebinds, C_E, D_Gs, D_E0, D_E1, k_Gs, k_E1, k_E2)
%
%   T.D. Lamb			3-Oct-2018					Updated 04-Feb-2019
%	Solve PDE** activity, on disc in macroscopic case, for R*(t) activity steps at discrete times t_new
%	R*(t) activity is constant at Rs_new(j), from t_new(j) until the next time value
%	Requirements:	1) All 't_new' values must be distinct, and they must be in increasing order
%			also	2) t_new(1) = t_min,	and t_new(end) >= t_max
%	Calls ODE solver, with drive from previous t_new, using nested function to pass parameters
%	Incorporates 'rate-limited' depletion of G-protein, if requested, and rebinding of Ga+Gbg
%
%-----------------------------------------------------------------------------------------

	if any(~diff(t_new))
		error('All t_new values must be distinct')
	end
	if t_new(1) ~= t_min
		error('Must have t_new(1) = t_min')
	end
% 	if t_new(end) < t_max
% 		error('Must have t_new(end) >= t_max')
% 	end
		
%-----------------------------------------------------------------------------------------

	A_um2		= pi * dia_um^2 / 4;						%	Disc area (if circular)
	if isfinite(C_G) && C_G > 0
		G_tot	= round(C_G * A_um2);						%	Number of G-proteins
	else
		G_tot	= 0;										%	Ignore depletion of G-protein
	end
	E_tot		= round(C_E * A_um2);						%	Number of E dimers

%-----------------------------------------------------------------------------------------

	options = odeset('RelTol', RelTol);
	range	= [t_min t_max];								%	Integration time range
	init	= [0; E_tot; 0; 0; G_tot];						%	Initialise
	soln	= ode15s(@PDE_homog, range, init, options);	%	ODE solver

%-----------------------------------------------------------------------------------------
%	Nested function for the derivatives, with access to params.
%-----------------------------------------------------------------------------------------

	function derivs = PDE_homog(t, y)
		Gs	= y(1);											%	G*(t)	mols
		E0	= y(2);											%	E0(t)	mols
		E1	= y(3);											%	E1(t)	mols
		E2	= y(4);											%	E2(t)	mols
		G	= y(5);											%	G(t)	mols	for depletion

		dum = find(t_new <= t);
		Rs	= Rs_new(dum(end));
% 		if ~G_tot											%	G_tot = 0 means ignore depletion
% 			r_Gs_create	= Rs * nu_RG;						%	Rate of G* creation, ignoring depletion
% 		else
% 			G			= G_tot - Gs - E1 - 2*E2;			%	Regeneration of G is instantaneous
% 			r_Gs_create	= Rs * nu_RG * (G/G_tot)*(1+Km_G)/((G/G_tot)+Km_G);	%	With rate-limited depletion
% % 			r_Gs_create	= Rs * nu_RG * (G/G_tot);			%	Depleting -- OLD assumption
% 		end
		
		r_Gs_create	= Rs * nu_RG * (G/G_tot)*(1+Km_G)/((G/G_tot)+Km_G);	%	With rate-limited depletion
		
		r_GsE0_to_E1= Gs * E0 * (D_Gs + D_E0) / A_um2;					%	Rate G* binds to E0 to form E1
		r_GsE1_to_E2= Gs * E1 * (D_Gs + D_E1) / A_um2;					%	Rate G* binds to E1 to form E2
		
		r_GsE0_to_E1 = r_GsE0_to_E1 * (1 + 4 * erf(t/0.25).^20)/5;	%%%%  Seems to fix the problem !!!

		dGs_dt =							r_Gs_create - k_Gs*Gs ...
				 - r_GsE0_to_E1 - r_GsE1_to_E2;							%	Rate of change of G*
		dE0_dt = - r_GsE0_to_E1                + k_E1*E1;				%	Rate of change of E0
		dE1_dt =   r_GsE0_to_E1 - r_GsE1_to_E2 - k_E1*E1 + k_E2*E2;		%	Rate of change of E1
		dE2_dt =                  r_GsE1_to_E2           - k_E2*E2;		%	Rate of change of E2
		
		if G_tot > 0													%	G_tot > 0 means depletion
			dG_dt = -r_Gs_create +(G_rebinds>0)*(k_E1*E1 + k_E2*E2);	%	Depletion and rebinding
		else
			dG_dt = 0;
		end

		derivs	= [dGs_dt; dE0_dt; dE1_dt; dE2_dt; dG_dt];				%	Derivatives, as column
	end

end
