# Supplementary material for: A quantitative account of mammalian rod phototransduction with PDE6 dimeric activation: responses to bright flashes
Source: Open Biol. 2020 Jan 8;10(1):190241. doi: 10.1098/rsob.190241 (PMC7014685; doi:10.1098/rsob.190241)
Supplement: Code and simulated data [file rsob190241supp2.zip › Solver_PDE_macro_discrete_Rs_heaviside.m]

function soln = Solver_PDE_macro_discrete_Rs_heaviside ...
	(RelTol, t_min, t_max, a_low, t_low, t_off, nu_RG, G_init, A_um2, D_Gs, D_E0, D_E1, E_tot, k_Gs, k_E1, k_E2)

%	Solve PDE** activity, on disc in macroscopic case, for R*(t) shutoff defined at discrete times t_off
%   T.D. Lamb			3-Oct-2018					Updated 13-Jan-2019
%	R*(t) activity drops by 1 at each time in vector t_off
%	Calls ODE solver for each state, using nested function to pass parameters
%
%-----------------------------------------------------------------------------------------

	options = odeset('RelTol', RelTol);
	range	= [t_min t_max];								%	Integration time range
	init	= [0; E_tot; 0; 0];								%	Initialise
	soln	= ode15s(@PDE_analyt, range, init, options);	%	ODE solver

%-----------------------------------------------------------------------------------------
%	Nested function for the derivatives, with access to params.
%-----------------------------------------------------------------------------------------

	function derivs = PDE_analyt(t, y)
		Gs	= y(1);											%	G*(t)	mols
		E0	= y(2);											%	E0(t)	mols
		E1	= y(3);											%	E1(t)	mols
		E2	= y(4);											%	E2(t)	mols

		Rs	= sum(heaviside(t_low - t))*(1-a_low) + sum(heaviside(t_off - t))*a_low;	%	R*(t)	mols
		if ~G_init											%	G_tot = 0 means ignore depletion
			r_Gs_create	= Rs * nu_RG;
		else
			G			= G_init - Gs - E1 - 2*E2;			%	Instantaneous regeneration of G
			r_Gs_create	= Rs * nu_RG * G/G_init;			%	Rate of G* creation -- Depleting
		end
		
		r_GsE0_to_E1= Gs * E0 * (D_Gs + D_E0) / A_um2;		%	Rate of G* binding to E0 to form E1
		r_GsE1_to_E2= Gs * E1 * (D_Gs + D_E1) / A_um2;		%	Rate of G* binding to E1 to form E2
		
		r_GsE0_to_E1 = r_GsE0_to_E1 * (1 + 4 * erf(t/0.25).^20)/5;	%%%%

		dGs_dt =								r_Gs_create - k_Gs*Gs ...
				 - r_GsE0_to_E1  - r_GsE1_to_E2							;%	Rate of change of G*
		dE0_dt = - r_GsE0_to_E1                  + k_E1*E1				;%	Rate of change of E0
		dE1_dt =   r_GsE0_to_E1  - r_GsE1_to_E2  - k_E1*E1  + k_E2*E2	;%	Rate of change of E1
		dE2_dt =                   r_GsE1_to_E2             - k_E2*E2	;%	Rate of change of E2

		derivs	= [dGs_dt; dE0_dt; dE1_dt; dE2_dt];			%	Derivatives, as column
	end

end
