# Supplementary material for: A quantitative account of mammalian rod phototransduction with PDE6 dimeric activation: responses to bright flashes
Source: Open Biol. 2020 Jan 8;10(1):190241. doi: 10.1098/rsob.190241 (PMC7014685; doi:10.1098/rsob.190241)
Supplement: Code and simulated data [file rsob190241supp2.zip › Solver_PDE_macro_discrete_Rs_STEPPED.m]

function [Gs_t, E0_t, E1_t, E2_t] = Solver_PDE_macro_discrete_Rs_STEPPED ...
		(RelTol, t_solve, t_Rs, n_Rs, nu_RG, G_init, A_um2, D_Gs, D_E0, D_E1, E_tot, k_Gs, k_E1, k_E2)

%	Solve PDE** activity, on disc in macroscopic case, for R*(t) activity defined at discrete times
%   T.D. Lamb			13-Sep-2018					Updated 13-Jan-2019
%	R*(t) activity is in vector 'n_Rs', for times in vector 't_Rs'.  Time is in s (NOT ms).
%	Calls ODE solver for each state, using nested function to pass parameters
%
%-----------------------------------------------------------------------------------------

options = odeset('RelTol', RelTol);
t_min = t_solve(1);
t_max = t_solve(end);
nt	  = length(t_solve);
n_events = length(n_Rs);

Gs_t	= zeros(1, nt);
E0_t	= zeros(1, nt);
E1_t	= zeros(1, nt);
E2_t	= zeros(1, nt);

Gs_0	= 0;
E0_0	= E_tot;									%	Initially all inactive
E1_0	= 0;
E2_0	= 0;

if n_events && t_Rs(1) < t_min						%	Because of outside chance of zero E**s
	error('First t_Rs < start time!!')
end

%-----------------------------------------------------------------------------------------
%	Loop for each R* state
%-----------------------------------------------------------------------------------------

if n_events											%	Because of outside chance of zero R*s
	t_start	= t_Rs(1);								%	Initialise time for integration

	for n = 1 : n_events			%	Loop for each interval, with last being out to t_max

		Rs	= n_Rs(n);								%	R* discrete activity
		tt	= [t_Rs, t_max];
		t_end = min( tt(n+1), t_max );				%	End time for this interval
		if t_end == t_start, continue, end			%	Shouldn't ever occur

		range = [t_start t_end];					%	Integration time range
		init  = [Gs_0; E0_0; E1_0; E2_0];			%	Initialise

		soln  = ode15s(@PDE_analyt, range, init, options);		%	ODE solver
		ptr	=  find( t_solve >= t_start & t_solve <= t_end );	%	Pointer to times to update
		if ~isempty(ptr)
			tmp	= deval(soln, t_solve(ptr));		%	Get solution at these times
			Gs_t(ptr) = tmp(1, :);					%	Store the values
			E0_t(ptr) = tmp(2, :);
			E1_t(ptr) = tmp(3, :);
			E2_t(ptr) = tmp(4, :);
		end

		if t_end >= t_max, break, end				%	Finished; calculate response

		t_start  = t_end;							%	Store end values as starting
		Gs_0 = soln.y(1, end);						%	values for next iteration
		E0_0 = soln.y(2, end);
		E1_0 = soln.y(3, end);
		E2_0 = soln.y(4, end);
		
	end
end

%-----------------------------------------------------------------------------------------
%	Nested function for the derivatives, with access to params.
%-----------------------------------------------------------------------------------------

	function derivs = PDE_analyt(t, y)
		Gs	= y(1);									%	G*(t)			mols
		E0	= y(2);									%	E0(t)			mols
		E1	= y(3);									%	E1(t)			mols
		E2	= y(4);									%	E2(t)			mols

		if ~G_init											%	G_tot = 0 means ignore depletion
			r_Gs_create	= Rs * nu_RG;
		else
			G			= G_init - Gs - E1 - 2*E2;			%	Instantaneous regeneration of G
			r_Gs_create	= Rs * nu_RG * G/G_init;			%	Rate of G* creation -- Depleting
		end
		
		r_GsE0_to_E1= Gs * E0 * (D_Gs + D_E0) / A_um2;		%	Rate of G* binding to E0 to form E1
		r_GsE1_to_E2= Gs * E1 * (D_Gs + D_E1) / A_um2;		%	Rate of G* binding to E1 to form E2
		
% 		r_GsE0_to_E1= Gs * E0 * (D_Gs + D_E0) / A_um2 / 6;	%	Rate of G* binding to E0 to form E1  !!!
% 		if t < 0.4, r_GsE0_to_E1 = r_GsE0_to_E1 / 6; end	%	!!!

		r_GsE0_to_E1 = r_GsE0_to_E1 * (1 + 4 * erf(t/0.25).^20)/5;	%%%%
		
		dGs_dt =								r_Gs_create - k_Gs*Gs ...
				 - r_GsE0_to_E1  - r_GsE1_to_E2		                 ;	%	Rate of change of G*
		dE0_dt = - r_GsE0_to_E1                  + k_E1*E1           ;	%	Rate of change of E0
		dE1_dt =   r_GsE0_to_E1  - r_GsE1_to_E2  - k_E1*E1	+ k_E2*E2;	%	Rate of change of E1
		dE2_dt =                   r_GsE1_to_E2		        - k_E2*E2;	%	Rate of change of E2

		derivs	= [dGs_dt; dE0_dt; dE1_dt; dE2_dt];				%	Derivatives, as column
	end

end
