# Supplementary material for: A quantitative account of mammalian rod phototransduction with PDE6 dimeric activation: responses to bright flashes
Source: Open Biol. 2020 Jan 8;10(1):190241. doi: 10.1098/rsob.190241 (PMC7014685; doi:10.1098/rsob.190241)
Supplement: Code and simulated data [file rsob190241supp2.zip › Solver_PDE_uniform_from_Gs0.m]

function soln = Solver_PDE_uniform_from_Gs0 ...
	(RelTol, t_min, t_max, A_um2, D_Gs, D_E0, D_E1, Gs0, nE, k_Gs, k_E1, k_E2)

%	Solve PDE** activity, on disc in spatially-uniform case, from G*(0)
%   T.D. Lamb			24-Oct-2018					Updated 16-Dec-2018
%	Calls ODE solver, using nested function to pass parameters
%
%-----------------------------------------------------------------------------------------

	options = odeset('RelTol', RelTol);
	range	= [t_min t_max];								%	Integration time range
	init	= [Gs0; 0; nE];									%	Initialise Gs*, E0, E2:  All PDE is E**
	soln	= ode15s(@PDE_analyt, range, init, options);	%	ODE solver

%-----------------------------------------------------------------------------------------
%	Nested function for the derivatives, with access to params.
%-----------------------------------------------------------------------------------------

	function derivs = PDE_analyt(~, y)
		Gs	= y(1);											%	G*(t)	mols
		E0	= y(2);											%	E0(t)	mols
		E2	= y(3);											%	E2(t)	mols
		E1	= nE - E0 - E2;									%	E1(t)	mols

		r_GsE0_to_E1 = Gs * E0 * (D_Gs + D_E0) / A_um2;		%	Rate of G* binding to E0 to form E1
		r_GsE1_to_E2 = Gs * E1 * (D_Gs + D_E1) / A_um2;		%	Rate of G* binding to E1 to form E2
		
		dGs_dt = - r_GsE0_to_E1  - r_GsE1_to_E2				- k_Gs*Gs	;%	Rate of change of G*
		dE0_dt = - r_GsE0_to_E1                  + k_E1*E1				;%	Rate of change of E0
% 		dE1_dt =   r_GsE0_to_E1  - r_GsE1_to_E2  - k_E1*E1  + k_E2*E2	;%	Rate of change of E1
		dE2_dt =                   r_GsE1_to_E2             - k_E2*E2	;%	Rate of change of E2

		derivs	= [dGs_dt; dE0_dt; dE2_dt];					%	Derivatives, as column
	end

end
