# Supplementary material for: A quantitative account of mammalian rod phototransduction with PDE6 dimeric activation: responses to bright flashes
Source: Open Biol. 2020 Jan 8;10(1):190241. doi: 10.1098/rsob.190241 (PMC7014685; doi:10.1098/rsob.190241)
Supplement: Code and simulated data [file rsob190241supp2.zip › Standard_Walk_filename.m]

Walk_name	= 'Walk_v5_CE0080_Gs1600_kGs1250_4000_181106_203706';	%	Name of file with standard runs
