# Supplementary material for: A quantitative account of mammalian rod phototransduction with PDE6 dimeric activation: responses to bright flashes
Source: Open Biol. 2020 Jan 8;10(1):190241. doi: 10.1098/rsob.190241 (PMC7014685; doi:10.1098/rsob.190241)
Supplement: Code and simulated data [file rsob190241supp2.zip › steady.m]

function [Ca_0, cG_0, J_cG_0, J_ex_0, J_0] = steady ...
		( f_Ca, alpha_max, K_GCAP, m_GCAP, J_cG_max, K_cG, J_ex_max, K_ex, beta_0 )
	
%   Solve for the steady-state of the ODEs for rod OS lumped system
%   T.D. Lamb  21-Jul-2015		Updated 13-Dec-2015
%	Calls "fzero" using nested function "isotropic" to pass parameters
%	Needs beta_0  (Usually = beta_Dark)

Ca_try	= [0.1 100000];								%	Range to try for Ca		nM

Ca_0	= fzero(@lumped, Ca_try);					%	Call the zero finder for Ca_0

alpha_0	= alpha_max / (1 + (Ca_0/K_GCAP)^m_GCAP);	%	Cyclase rate	uM s^-1
cG_0	= alpha_0 / beta_0;							%	Calculate cG_0
J_cG_0	= J_cG_max * cG_0^3 / (cG_0^3 + K_cG^3);	%	and then the others
J_ex_0	= J_ex_max * Ca_0 / (Ca_0 + K_ex);
J_0		= J_cG_0 + J_ex_0;

	function err = lumped(Ca)						%	Nested function for error term
		J_ex= J_ex_max * Ca / (Ca + K_ex);			%	J_ex			pA
		cG	= alpha_max/(1+(Ca/K_GCAP)^m_GCAP)/beta_0;%	cGMP			uM
		J_cG= J_cG_max * cG^3/(cG^3 + K_cG^3);		%	J_cG			pA
		err	= f_Ca * J_cG / 2 - J_ex;				%	Error term, to be made zero
	end

end
