# Supplementary material for: A quantitative account of mammalian rod phototransduction with PDE6 dimeric activation: responses to bright flashes
Source: Open Biol. 2020 Jan 8;10(1):190241. doi: 10.1098/rsob.190241 (PMC7014685; doi:10.1098/rsob.190241)
Supplement: Code and simulated data [file rsob190241supp2.zip › Tplot.m]

function Tplot(t, tmax, y, line)
	tt	= reshape(repmat(t, 2,1), 1,[]);
	tt	= [tt(2 : end), tmax];
	yy	= reshape(repmat(y, 2,1), 1,[]);
	plot(tt, yy, line)
end
