# Supplementary material for: A quantitative account of mammalian rod phototransduction with PDE6 dimeric activation: responses to bright flashes
Source: Open Biol. 2020 Jan 8;10(1):190241. doi: 10.1098/rsob.190241 (PMC7014685; doi:10.1098/rsob.190241)
Supplement: Code and simulated data [file rsob190241supp2.zip › Walk_Defaults.m]

function in = Walk_Defaults
%
%	Default parameters for Walk_Sweep are defined in the structure 'in'
%	T.D. Lamb		October 2017		v5.2		Updated 20-Mar-2019 then 18-Jul-2019
%---------------------------------------------------------------------------------------------------

in.circular		= 1;				%	True -> Circular, Zero -> Square 'disc'
in.dia_um		= 1.3;				%	Diameter of disc		(um)
in.dx_nm		= 5;				%	Grid spacing			(nm)
in.dt_us		= 0.5;				%	Diffusional time step	(us)
in.t_ms_max		= 10000;			%	Max simulation time		(ms)		Set large

in.D_Rs			= 1.5;				%	Diff. coeff. R*			(um^2/s)
in.D_Gs			= 2.2;				%	Diff. coeff. G*			(um^2/s)
in.D_E0			= 1.2;				%	Diff. coeff. E0			(um^2/s)
in.D_E1			= 1.0;				%	Diff. coeff. E1			(um^2/s)
in.D_Ep			= 1.0;				%	Diff. coeff. Ep			(um^2/s)
in.D_E2			= 0.8;				%	Diff. coeff. E2			(um^2/s)

in.nRs_init		= 1;				%	Initial no. R*s			Integer.  Not mean number
in.centred_Rs	= 0;				%	True -> single centred R*;  False -> Random position(s)

in.flash_ms		= 0;				%	Flash duration (rect.)	(ms)
in.Meta2_ms		= 0;				%	Stoch. time to Meta-II	(ms)

in.M			= 3;				%	Phosphorylation stages
in.nu			= 60;				%	Phosphorylation rate	(s^-1)
in.kappa		= in.nu;			%	Rate into low state		(s^-1)		To reduce to 2-state model, set either:
in.mu			= in.nu;			%	Arrestin rate			(s^-1)		mu=Inf    & a_low=0             or  
in.a_low		= 0.1;				%	Low-state activity					kappa=Inf & a_low=1

in.nu_RG		= 1250;				%	Init rate R* creates G*	(s^-1)
in.C_G			= 2500;				%	Conc. of transducin		(um^-2)		Set zero to disable
in.stoch_nG		= 0;				%	0 -> Fixed number Gs
in.Km_G			= 0.14;				%	Km for depletion of G
in.G_rebinds	= 1;				%	0 -> No re-binding Ga + Gbg			Non-zero means rapid re-binding

in.C_E			= 80;				%	Conc. of E dimers		(um^-2)
in.stoch_nE		= 0;				%	0 -> Fixed number Es

in.nu_E0_Gs_E1	= Inf;				%	Rate of E0 + Gs -> E1	(s^-1 on contact)
in.nu_E1_Ep		= Inf;				%	Rate of E1 -> Ep		(s^-1)		Ep = E' = PDE*
in.nu_E1_E0		= 0;				%	Rate of E1 -> E0 decay	(s^-1)		Irrelevant when E1_Ep is Inf
in.nu_Ep_E0		= 2.5;				%	Rate of Ep -> E0 decay	(s^-1)
in.nu_Ep_Gs_E2	= Inf;				%	Rate of Ep + Gs -> E2	(s^-1 on contact)
in.nu_E2_Ep		= 5;				%	Rate of E2 -> Ep decay	(s^-1)		E2 = PDE**
in.nu_Gs_decay	= 1.0;				%	Rate of free G* decay	(s^-1)

in.first_seed	= 0;				%	Negative -> random; 
									%	0 or +ve integer -> first seed, then incr. on subsequent Walk_Main
in.nruns		= 10;				%	Number of repeat runs
in.dt_us_image	= 0;				%	Disc image update dt	(us)		0 or inf -> Off
in.movie_name	= [];				%	File name in CURRENT directory to save movie to (will get .gif).  Empty = off

in.save_name = 'Walk_v52_Default';	%	Default base name for file save
in.comment	 = 'Default v5.2 parameters';

end

%---------------------------------------------------------------------------------------------------
