# Supplementary material for: A quantitative account of mammalian rod phototransduction with PDE6 dimeric activation: responses to bright flashes
Source: Open Biol. 2020 Jan 8;10(1):190241. doi: 10.1098/rsob.190241 (PMC7014685; doi:10.1098/rsob.190241)
Supplement: Code and simulated data [file rsob190241supp2.zip › Walk_Main.m]

%	Walk_Main.m		T.D. Lamb	Oct 2017	v5.0		Updated 18-Dec-2018
%
%	Main program to call Walk_Sweep function that performs the simulation
%	Called AFTER Walk_Defaults and any changes to parameters
%---------------------------------------------------------------------------------------------------

t_ms_show		= min(in.t_ms_max, 500);			%	Max time for preliminary plots
nruns			= in.nruns;
out				= cell(1, nruns);					%	Allocate storage for results
data_dir		= ['Data', filesep];				%	Folder (relative to here) for data
date_time		= now;
file_time		= datestr(date_time, '_yymmdd_HHMMSS');
full_name		= [data_dir, in.save_name, file_time, '.mat'];
if ~isempty(in.save_name)
	disp(['Walk:  Saving results to ', full_name])
else
	disp( 'Walk:  NOT saving results')
end

scrsz			= get(0, 'ScreenSize');				%	get(groot, 'ScreenSize');

%---------------------------------------------------------------------------------------------------
%	Re-seed the random number generator?
%---------------------------------------------------------------------------------------------------

first_seed	= in.first_seed;			%	Negative -> Random seed
										%	0 or +ve -> Set (or increment) on each call to this Walk_Main

if exist('rng_state', 'var')			%	Has a previous call to Walk_Main already been made?
	if first_seed >= 0					%		Yes.  Do we want to increment seed for this call?
		prev_seed = rng_state.Seed;		%			Yes.  So get the previous seed
		rng(prev_seed + 1);				%			and increment it.
	end									%		First seed was random, so no need to change
else									%	Following is for the first call to Walk_Main
	if first_seed >= 0					%		Do we want to specify a finite seed on this first time?
		rng(first_seed)					%			Yes.  Set it.
	else								%
		rng('shuffle')					%			No.  So seed from clock
	end
end
rng_state = rng;						%	Get the current state of the random number generator

%---------------------------------------------------------------------------------------------------
%	Loop with calls to the Walk_Sweep function
%---------------------------------------------------------------------------------------------------

clock_start		= tic;
for run = 1 : nruns
	
	[out{run}, Walk_model] = Walk_Sweep(in);		%	Execute a simulation sweep
	if ~isempty(in.save_name)						%	Save the output to file (overwriting any previous)
		save(full_name, 'Walk_model', 'rng_state', 'in', 'out')
	end

	h_Raw = findobj('Tag', 'Raw');
	if ~isempty(h_Raw) && isgraphics(h_Raw)			%	Does the figure exist?
		figure(h_Raw)								%	Yes -- Give it focus
	else
		h_Raw = figure;								%	No, so create it
		set(gcf, 'Tag', 'Raw');
		dum = get(gcf, 'Position');					%	Temporary simple fix
		dum(1) = scrsz(3) * 0.5;					%	Reposition LHS at 0.5 screen width
		set(gcf, 'Position', dum);
	end
	Tplot(out{run}.t_Gs, t_ms_show, out{run}.n_Gs, 'g-')
	hold on
	Tplot(out{run}.t_Ep, t_ms_show, out{run}.n_Ep, 'm-')
	Tplot(out{run}.t_E2, t_ms_show, out{run}.n_E2, 'r-')
	Tplot(out{run}.t_Rs, t_ms_show, out{run}.n_Rs, 'k-')
	xlabel('Time (ms)')
	ylabel('Number of active molecules')
	title(['Run ', num2str(run)])
	xlim([0 t_ms_show])
	hold off
	drawnow
	
	h_E2 = findobj('Tag', 'E**');
	if ~isempty(h_E2) && isgraphics(h_E2)			%	Does the figure exist?
		set(groot, 'CurrentFigure', h_E2);			%	Yes, make it current (but don't give it focus)
		if run == 1, clf, end						%	Clear this Figure for first run
	else
		h_E2 = figure;								%	No, so create it
		set(gcf, 'Tag', 'E**');
		dum = get(gcf, 'Position');					%	Temporary simple fix
		dum(2) = scrsz(4) * 0.1;					%	Reposition Bot at 0.1 screen height
		set(gcf, 'Position', dum);
	end
	Tplot(out{run}.t_E2, t_ms_show, out{run}.n_E2, 'r-')
	hold on
	xlabel('Time (ms)')
	ylabel('Number of active E** molecules')
	title(['Runs up to ', num2str(run)])
	xlim([0 t_ms_show])
	drawnow
	
	if exist('print_times', 'var')
		if print_times
			disp(['WalkSweep run ', num2str(run), ':  Molecules exhausted at ', ...
				num2str(out{run}.t_ms_exhaust, '%6.2f'), ' ms;  elapsed time ', ...
				num2str(out{run}.elapsed, '%6.2f'), ' s'])
		end
	end
	
end

tot_elapse = toc(clock_start);
disp(['Total elapsed time ', num2str(tot_elapse/60, '%6.2f'), ' min'])

%---------------------------------------------------------------------------------------------------

dt_ms_extract	= 1;								%	Extract data at this sampling interval
t_ms = 0 : dt_ms_extract : t_ms_show;
Rs	= zeros(nruns, length(t_ms));
Gs	= zeros(nruns, length(t_ms));
Ep	= zeros(nruns, length(t_ms));
E2	= zeros(nruns, length(t_ms));

for run = 1 : nruns
	Rs(run, :)	= Extract_Sweep(out{run}.t_Rs, out{run}.n_Rs, 0, dt_ms_extract, t_ms_show);
	Gs(run, :)	= Extract_Sweep(out{run}.t_Gs, out{run}.n_Gs, 0, dt_ms_extract, t_ms_show);
	Ep(run, :)	= Extract_Sweep(out{run}.t_Ep, out{run}.n_Ep, 0, dt_ms_extract, t_ms_show);
	E2(run, :)	= Extract_Sweep(out{run}.t_E2, out{run}.n_E2, 0, dt_ms_extract, t_ms_show);
end

if nruns > 1
	mean_Rs	= mean(Rs);
	mean_Gs	= mean(Gs);
	mean_Ep	= mean(Ep);
	mean_E2	= mean(E2);
else
	mean_Rs	= Rs;
	mean_Gs	= Gs;
	mean_Ep	= Ep;
	mean_E2	= E2;
end

%---------------------------------------------------------------------------------------------------

figure
plot(t_ms, mean_Gs, 'g-')
hold on
plot(t_ms, mean_Ep, 'm-')
plot(t_ms, mean_E2, 'r-')
plot(t_ms, mean_Rs, 'k-')
hold on
xlabel('Time (ms)')
ylabel('Mean number of active molecules')
title(['For ', num2str(run), ' runs'])
xlim([0 t_ms_show])
drawnow

%---------------------------------------------------------------------------------------------------
