# Supplementary material for: A quantitative account of mammalian rod phototransduction with PDE6 dimeric activation: responses to bright flashes
Source: Open Biol. 2020 Jan 8;10(1):190241. doi: 10.1098/rsob.190241 (PMC7014685; doi:10.1098/rsob.190241)
Supplement: Code and simulated data [file rsob190241supp2.zip › Walk_Sweep.m]

%	Walk_Sweep.m		T.D. Lamb		Sep 2017	v5.2		Updated 04-Apr-2019
%
%	Run a 'WalkMat' sweep
%--------1---------2---------3---------4---------5---------6---------7---------8---------9---------0

function [out, Walk_model] = Walk_Sweep(in)

%---------------------------------------------------------------------------------------------------
%	First we translate individual parameters from structure 'in'
%---------------------------------------------------------------------------------------------------

circular	= in.circular;			%	True -> Circular, Zero -> Square 'disc'
dia_um		= in.dia_um;			%	Diameter of disc		(um)
dx_nm		= in.dx_nm;				%	Grid spacing			(nm)
dt_us		= in.dt_us;				%	Diffusional time step	(us)
dt_us_image	= in.dt_us_image;		%	Disc image update dt	(us)			0 or inf -> Off
movie_name	= in.movie_name;		%	Base name of file to save movie to (will add .gif)		Empty means do not save
t_ms_max	= in.t_ms_max;			%	Max simulation time		(ms)
D_Rs		= in.D_Rs;				%	Diff. coeff. R*			(um^2/s)
D_Gs		= in.D_Gs;				%	Diff. coeff. G*			(um^2/s)
D_E0		= in.D_E0;				%	Diff. coeff. E0			(um^2/s)
D_E1		= in.D_E1;				%	Diff. coeff. E1			(um^2/s)
D_Ep		= in.D_Ep;				%	Diff. coeff. Ep			(um^2/s)
D_E2		= in.D_E2;				%	Diff. coeff. E2			(um^2/s)
nRs_init	= in.nRs_init;			%	Initial no. R*s			Integer.		Not mean number
centred_Rs	= in.centred_Rs;		%	True -> single centred R*
flash_ms	= in.flash_ms;			%	Flash duration (rect.)	(ms)
Meta2_ms	= in.Meta2_ms;			%	Stoch. time to Meta-II	(ms)
M			= in.M;					%	Phosphorylation stages					Added in v5.1
nu			= in.nu;				%	Phosphorylation rate	(s^-1)
mu			= in.mu;				%	Arrestin rate			(s^-1)
kappa		= in.kappa;				%	Rate into low state		(s^-1)
a_low		= in.a_low;				%	Low-state activity
nu_RG		= in.nu_RG;				%	Rate R* creates G*		(s^-1)
C_G			= in.C_G;				%	Conc. of transducins	(um^-2)			Zero or Inf or NaN means ignore
stoch_nG	= in.stoch_nG;			%	0 -> Fixed number Gs
Km_G		= in.Km_G;				%	Km for depletion of G
G_rebinds	= in.G_rebinds;			%	0 -> No re-binding						Non-zero means rapid re-binding
C_E			= in.C_E;				%	Conc. of E dimers		(um^-2)
stoch_nE	= in.stoch_nE;			%	0 -> Fixed number Es
nu_E0_Gs_E1	= in.nu_E0_Gs_E1;		%	Rate of E0 + Gs -> E1	(s^-1 on contact)
nu_E1_Ep	= in.nu_E1_Ep;			%	Rate of E1 -> Ep		(s^-1)
nu_E1_E0	= in.nu_E1_E0;			%	Rate of E1 -> E0 decay	(s^-1)
nu_Ep_E0	= in.nu_Ep_E0;			%	Rate of Ep -> E0 decay	(s^-1)
nu_Ep_Gs_E2	= in.nu_Ep_Gs_E2;		%	Rate of Ep + Gs -> E2	(s^-1 on contact)
nu_E2_Ep	= in.nu_E2_Ep;			%	Rate of E2 -> Ep decay	(s^-1)
nu_Gs_decay	= in.nu_Gs_decay;		%	Rate of free G* decay	(s^-1)

%---------------------------------------------------------------------------------------------------
%	Molecule and model definitions
%---------------------------------------------------------------------------------------------------

mol_ID	= {'i_Rwait', 'i_Rfull', 'i_Rlow', 'i_Gs', 'i_E0',  'i_E1',   'i_Ep',    'i_E2'  };
mol_name= {'R_wait',  'R*_full', 'R*_low', 'G*',  'E_rest', 'E-G*', 'E_primed', 'G*-E-G*'};

i_Rwait	= 1;						%	Pointers identifying molecule types
i_Rfull	= 2;
i_Rlow	= 3;
i_Gs	= 4;
i_E0	= 5;
i_E1	= 6;
i_Ep	= 7;
i_E2	= 8;

Walk_model.version	= 5.2;					%	Model version - with shutoff of free G*
Walk_model.date		= '27-Jan-2019';		%	and option for rate-limited G depletion
Walk_model.mol_ID	= mol_name;
Walk_model.mol_name	= mol_name;

%---------------------------------------------------------------------------------------------------
%	Dependent parameters
%---------------------------------------------------------------------------------------------------

nt_max	= t_ms_max*1000 / dt_us;			%	Max. simulation steps
dt_ms	= dt_us / 1000;						%	Time step		(ms)
dt_s	= dt_ms / 1000;						%	Time step		(s)

D_max_4	= dx_nm^2/dt_us;					%	4 x Max. diff. coeff.	(um^2/s  =  nm^2/us)
% D_max	= D_max_4 / 4;						%	Max. diff. coeff.		(um^2/s  =  nm^2/us)

nr		= round(500*dia_um/dx_nm);			%	Pixels 'radius'
ndx		= 2 * nr;							%	Number of dx intervals	(Even)
ndy		= ndx;								%	Make array square

nx		= ndx + 1;							%	Grid size
ny		= ndy + 1;							%	Grid size
grid 	= zeros(nx, ny, length(mol_ID));	%	Grid (x,y) for counts of molecule types
grid_chk= zeros(size(grid));				%	Check grid

%---------------------------------------------------------------------------------------------------
%	Set up the array of allowable positions (e.g. for circular), and add 1 pix boundary
%---------------------------------------------------------------------------------------------------

if circular
	A_um2 = pi * dia_um^2 / 4;				%	Disc area (if circular)
	nrx = nr;
	nry = nr;
	iix = -nrx : nrx;
	iiy = -nry : nry;
	OK_grid(iix+nrx+1,iiy+nry+1) = ...		%	Allowable positions
		( repmat(((abs(iix)-0.5) /nrx).^2, ny,1) ...
		+ repmat(((abs(iiy)-0.5)'/nry).^2, 1,nx) < 1 );
	clear nrx nry iix iiy
else
	A_um2 = dia_um^2;						%	Disc area (if square)
	OK_grid = ones(nx, ny);					%	All positions OK
end
OK_perim = zeros(nx+2, ny+2);				%	Allowable positions, with 1 pix boundary
OK_perim(2:end-1, 2:end-1) = OK_grid;		%	Leaving rim of zeros on each edge

%---------------------------------------------------------------------------------------------------
%	Define the numbers of molecules of different types
%---------------------------------------------------------------------------------------------------

if centred_Rs
	nRs_init = 1;
end
if nRs_init < 1 || nRs_init ~= floor(nRs_init)
	error(['Number of R*s (', num2str(nRs_init), ') must be positive integer'])
end

if isfinite(C_G) && C_G > 0					%	Disabled if C_G is Zero, Inf or NaN
	nG_mean	= C_G * A_um2;					%	Mean number of transducins
	if stoch_nG								%	Is the number of nGs stochastic?
		nG_0 = poissrnd(nG_mean);			%	Yes:  Poisson random, using statistics toolbox
% 		nG_0 = round(nG_mean + randn*sqrt(nG_mean));	%	Yes:  Approximate Poisson with Normal (randn)
	else
		nG_0 = round(nG_mean);				%	No:  Fixed
	end
	nG	= nG_0;								%	Number of Gs
end

nE_mean	= C_E * A_um2;						%	Mean number of E dimers
if stoch_nE									%	Is the number of nEs stochastic?
	nE = round(nE_mean+randn*sqrt(nE_mean));%	Yes:  Approximate Poisson with Normal (randn)
else
	nE	= round(nE_mean);					%	No:  Fixed
end

t_int	= M/nu + 1/kappa;					%	Correct only for a_low = 0  (and nu = kappa??) ***
nG_tot	= 0;								%	Total number of G*s that have been created
nG_mean	= nRs_init * nu_RG ...
		* min(t_int, t_ms_max/1000);		%	Mean G*s created in t_int
%											%	However, R* life may be longer, so check and add later
nG_max	= ceil(nG_mean + 6*sqrt(nG_mean));	%	Maximum number of G*s:  Allow 6 x SD extra
nRE		= nRs_init + nE;					%	Number of slots for R*'s and E's
max_mols= nRE + nG_max;						%	Length of the molecule info vectors

%---------------------------------------------------------------------------------------------------
%	Define the vectors for molecule properties, and then populate them
%---------------------------------------------------------------------------------------------------

type		= zeros(1, max_mols);			%	Type of molecule
ix			= zeros(1, max_mols);			%	x position on grid
iy			= zeros(1, max_mols);			%	y position on grid
D			= zeros(1, max_mols);			%	Diffusion coefficient

Rs_act		= zeros(1, nRs_init);			%	R* activity
t_ms_new_Gs	= inf  (1, nRs_init);			%	Time of next G* creation for this R*

t_ms_conv	= inf  (1, max_mols);			%	Time of conversion to another form -- Expanded for G*
prod_conv	= zeros(1, nRE);				%	Product of this conversion -- don't bother with G* product
p_react		= zeros(1, nRE);				%	Probability of reaction (R* with E0 or Ep)
% prod_react	= zeros(1, nRE);			%	Product of reaction -- No longer used

%---------------------------------------------------------------------------------------------------
%	Populate, and position, the set of R* forms, and define their transition times
%---------------------------------------------------------------------------------------------------

t_ms		= 0;									%	Start time at zero

for iR = 1 : nRs_init								%	For the set of R*s
	
	if centred_Rs									%	Where is this R* to be placed?
		ix(iR)	= 1 + nr;							%	Single centred R*
		iy(iR)	= 1 + nr;
	else											%	Random R* initial location
		if circular
			r		= nr * sqrt(rand);				%	Uniformly distributed r^2
			theta	= 2 * pi * rand;				%	Uniformly distributed angle
			ix(iR)	= 1 + nr + round(r*cos(theta));	%	x
			iy(iR)	= 1 + nr + round(r*sin(theta));	%	y
		else										%	Square:  Place molecule at
			ix(iR)	= 1 + round(ndx * rand);		%	random x (nearest integer)
			iy(iR)	= 1 + round(ndy * rand);		%	and random y
		end
	end
	
	if flash_ms || Meta2_ms							%	Is there a delay before R* appears?
		type(iR)		= i_Rwait;					%	Yes:  So the R* is not initially present
		Rs_act(iR)		= 0;						%	Start it as inactive, 'waiting'
		t_ms_conv(iR)	= t_ms + rand*flash_ms ...	%	Sum of flash duration and Meta-II formation
			- log(rand)*Meta2_ms;
		prod_conv(iR)	= i_Rfull;					%	At which time will form R*_full
	else											%	No delay:  The R* is present from t = 0
		type(iR)		= i_Rfull;					%	Start it as 'full activity'
		Rs_act(iR)		= 1;						%	Unity R* activity
		t_ms_conv(iR)	= t_ms - 1000 * ...			%	Sum of R0 -> R1 -> R2 -> R3 -> Rlow
			(sum(log(rand(1,M)))/nu + log(rand)/kappa);
		prod_conv(iR)	= i_Rlow;					%	At which time it will form R*_low
		if ~isfinite(C_G) || C_G <= 0						%	If we ignore depletion of G
			t_ms_new_Gs(iR)	= t_ms - 1000 * ...				%	Time of next G* creation
				log(rand) / nu_RG;
		elseif nG > 0										%	If we allow for depletion
			t_ms_new_Gs(iR)	= t_ms - 1000 * log(rand) / ...	%	Time of next G* creation
				(nu_RG*(nG/nG_0)*(1+Km_G)/(nG/nG_0+Km_G));	%	with rate-limiting as G is used
			nG = nG - 1;									%	Decrease the number of Gs
		else
			t_ms_new_Gs(iR)	= Inf;
		end
		grid(ix(iR),iy(iR),i_Rfull) = ...
		grid(ix(iR),iy(iR),i_Rfull) + 1;			%	Increment R*_full on grid
	end
	
	D(iR)			= D_Rs;							%	Diff. coeff. R*
end

%---------------------------------------------------------------------------------------------------
%	Populate, and position, the set of PDE forms, and their reaction probabilities
%---------------------------------------------------------------------------------------------------

iE				= nRs_init + (1 : nE);				%	The set of Es
type(iE)		= i_E0;								%	They all start as E0
D(iE)			= D_E0;								%	Diff. coeff. E0
p_react(iE)		= min(nu_E0_Gs_E1 * dt_s, 1);		%	Prob reaction on contact
% prod_react(iE)	= i_E1;							%	to form E1

if circular
	r		= nr * sqrt(rand(1, nE));				%	Set of uniformly distributed r^2
	theta	= 2 * pi * rand(1, nE);					%	Set of uniformly distributed angles
	ix(iE)	= 1 + nr + round(r .* cos(theta));		%	x
	iy(iE)	= 1 + nr + round(r .* sin(theta));		%	y
else												%	Square:  Place molecule at
	ix(iE)	= 1 + round(ndx * rand(1, nE));			%	random x	(nearest integer)
	iy(iE)	= 1 + round(ndy * rand(1, nE));			%	and random y
end
for ii = 1 : nE										%	Unfortunately, we have to loop
	iE		= ii + nRs_init;
	grid(ix(iE),iy(iE),i_E0) = ...
	grid(ix(iE),iy(iE),i_E0) + 1;					%	to increment E0 on grid
end

%---------------------------------------------------------------------------------------------------
%	Set up the result vectors
%---------------------------------------------------------------------------------------------------

t_Rfull		= NaN(1, 100);
n_Rfull		= NaN(1, 100);
ptr_Rfull	= 1;
t_Rfull(1)	= 0;
n_Rfull(1)	= sum(type == i_Rfull);

t_Rlow		= NaN(1, 100);
n_Rlow		= NaN(1, 100);
ptr_Rlow	= 1;
t_Rlow(1)	= 0;
n_Rlow(1)	= 0;

t_Rs		= NaN(1, 100);
n_Rs		= NaN(1, 100);
ptr_Rs		= 1;
t_Rs(1)		= 0;
n_Rs(1)		= n_Rfull(1);

t_Gs		= NaN(1, 1000);
n_Gs		= NaN(1, 1000);
ptr_Gs		= 1;
t_Gs(1)		= 0;
n_Gs(1)		= 0;

t_E0		= NaN(1, 1000);
n_E0		= NaN(1, 1000);
ptr_E0		= 1;
t_E0(1)		= 0;
n_E0(1)		= nE;

t_E1		= NaN(1, 1000);
n_E1		= NaN(1, 1000);
ptr_E1		= 1;
t_E1(1)		= 0;
n_E1(1)		= 0;

t_Ep		= NaN(1, 1000);
n_Ep		= NaN(1, 1000);
ptr_Ep		= 1;
t_Ep(1)		= 0;
n_Ep(1)		= 0;

t_E2		= NaN(1, 1000);
n_E2		= NaN(1, 1000);
ptr_E2		= 1;
t_E2(1)		= 0;
n_E2(1)		= 0;

%---------------------------------------------------------------------------------------------------
%	Set up the grid image plot, if requested
%---------------------------------------------------------------------------------------------------

if isfinite(dt_us_image) && ...						%	Will we be showing the grid?
	(dt_us_image >= dt_us && dt_us_image <= t_ms_max*1000)
	nt_image = round(dt_us_image/dt_us);
	g_img = zeros(nx,ny,3);							%	RGB array
	h_grid = findobj('Tag', 'Grid image');
	if isempty(h_grid) || ~isgraphics(h_grid)		%	Does the figure exist?
		scrsz = get(groot, 'ScreenSize');			%	No.  Create it, white background, centred
		zm = 2;
		posn = [scrsz(3)/2 - zm*(nx-1)/2 + 1, scrsz(4)/2 - zm*(ny-1)/2 + 1, zm*nx, zm*ny];
		h_grid = figure('Color', 'w', 'Position', posn, 'Units', 'pixels');
		set(gcf, 'Tag', 'Grid image');
% 		posn = get(gcf, 'Position');				%	Temporary simple fix
% 		posn(1) = scrsz(3) * 0.1;					%	Reposition LHS at 0.1 screen width
% 		set(gcf, 'Position', posn);
	end
	it = 0;
	WalkImage										%	Display the grid at time zero
else
	nt_image = Inf;
end

%---------------------------------------------------------------------------------------------------
%	Main loop for the time increments
%---------------------------------------------------------------------------------------------------

t_ms_exhaust= NaN;
tic

for it = 1 : nt_max									%	Loop (but exit after R* & G* exhausted)
	t_ms = it * dt_ms;								%	Current simulation time (ms)
	WalkTimeDependent								%	Time-dependent conversions -- ALWAYS do
	WalkDiffuse										%	Allow molecules to diffuse
	WalkReactions									%	Contact reactions
	if rem(it, nt_image) == 0						%	(nt_image may be infinite)
		WalkImage									%	Display grid
	end
	if isnan(t_ms_exhaust) ...						%	Provided we haven't previously done so
	&&(	~any(type==i_Rwait)&& ~any(type==i_Rfull)...%	Test whether R*s and G*s are exhausted
	&&	~any(type==i_Rlow) && ~any(type==i_Gs) ...
	||  ~nu_E2_Ep && sum(type==i_E2)==nE )			%	or all E's used, and no decay from E**
		t_ms_exhaust = t_ms;						%	No more reactions possible.  Note the time
		if isfinite(nt_image) && isempty(movie_name)
			WalkImage								%	Tidy up the display (if in use, but not saving to file)
		end
		if isempty(movie_name)
			break									%	Break out of the main loop, unless we're saving images
		end
	end
end													%	End of for it = 1 : nt_max

WalkGridCheck										%	Do a grid check for peace of mind
t_ms = t_ms_max;									%	Now forget about lateral diffusion and just
WalkTimeDependent									%	grab the purely time-dependent transitions

out.t_Rfull	= t_Rfull(1 : ptr_Rfull);
out.n_Rfull	= n_Rfull(1 : ptr_Rfull);
out.t_Rlow	= t_Rlow(1 : ptr_Rlow);
out.n_Rlow	= n_Rlow(1 : ptr_Rlow);
out.t_Rs	= t_Rs(1 : ptr_Rs);
out.n_Rs	= n_Rs(1 : ptr_Rs);
out.t_Gs	= t_Gs(1 : ptr_Gs);
out.n_Gs	= n_Gs(1 : ptr_Gs);
out.t_E0	= t_E0(1 : ptr_E0);
out.n_E0	= n_E0(1 : ptr_E0);
out.t_E1	= t_E1(1 : ptr_E1);
out.n_E1	= n_E1(1 : ptr_E1);
out.t_Ep	= t_Ep(1 : ptr_Ep);
out.n_Ep	= n_Ep(1 : ptr_Ep);
out.t_E2	= t_E2(1 : ptr_E2);
out.n_E2	= n_E2(1 : ptr_E2);
out.t_ms_exhaust = t_ms_exhaust;
out.elapsed	= toc;

pause(0.1)												%	Allow catch-up

%===================================================================================================
%	Effective finish of main 'WalkMat' function; its nested functions follow.  No 'end' here
%===================================================================================================

%===================================================================================================
%	WalkDiffuse (nested function)
%===================================================================================================

function WalkDiffuse									%	Allow the molecules to diffuse

	live	= find(type >= i_Rfull);					%	Pointers to all the live molecules
	dirn	= floor(D_max_4 * ...
				rand(size(live)) ./ D(live));			%	Dir'n of movement, 1-4

	N	= find(dirn < 1			  );					%	0-1 => North
	S	= find(dirn >= 1 & dirn <2);					%	1-2 => South
	E	= find(dirn >= 2 & dirn <3);					%	2-3 => East
	W	= find(dirn >= 3 & dirn <4);					%	3-4 => West

	if ~isempty(N)
		for i = live(N);								%	Pointers to North
			if ~OK_perim(ix(i)+1,iy(i)+2), continue, end%	Move not allowed
			grid(ix(i),iy(i),type(i)) = ...
			grid(ix(i),iy(i),type(i)) - 1;				%	Remove from old position
			iy(i) = iy(i) + 1;							%	Move these molecules North
			grid(ix(i),iy(i),type(i)) = ...
			grid(ix(i),iy(i),type(i)) + 1;				%	Replace in new position
		end
	end

	if ~isempty(S)
		for i = live(S);								%	Pointers to South
			if ~OK_perim(ix(i)+1,iy(i)  ), continue, end%	Move not allowed
			grid(ix(i),iy(i),type(i)) = ...
			grid(ix(i),iy(i),type(i)) - 1;				%	Remove from old position
			iy(i) = iy(i) - 1;							%	Move these molecules South
			grid(ix(i),iy(i),type(i)) = ...
			grid(ix(i),iy(i),type(i)) + 1;				%	Replace in new position
		end
	end

	if ~isempty(E)
		for i = live(E);								%	Pointers to East
			if ~OK_perim(ix(i)+2,iy(i)+1), continue, end%	Move not allowed
			grid(ix(i),iy(i),type(i)) = ...
			grid(ix(i),iy(i),type(i)) - 1;				%	Remove from old position
			ix(i) = ix(i) + 1;							%	Move these molecules East
			grid(ix(i),iy(i),type(i)) = ...
			grid(ix(i),iy(i),type(i)) + 1;				%	Replace in new position
		end
	end

	if ~isempty(W)
		for i = live(W);								%	Pointers to West
			if ~OK_perim(ix(i)  ,iy(i)+1), continue, end%	Move not allowed
			grid(ix(i),iy(i),type(i)) = ...
			grid(ix(i),iy(i),type(i)) - 1;				%	Remove from old position
			ix(i) = ix(i) - 1;							%	Move these molecules West
			grid(ix(i),iy(i),type(i)) = ...
			grid(ix(i),iy(i),type(i)) + 1;				%	Replace in new position
		end
	end

end														%	End nested function

%===================================================================================================
%	WalkReaction (nested function)
%===================================================================================================

function WalkReactions

%---------------------------------------------------------------------------------------------------
%	Reaction  E0 + G* -> E1			Is there contact?  And then is there a reaction?
%---------------------------------------------------------------------------------------------------

	point_Gs	= (type == i_Gs);						%	Pointers to live G*s
% 	point_E0	= (type == i_E0);						%	Pointers to live E0s (for late times)
% 	if any(point_Gs) && any(point_E0)					%	Are there G*s and E0s present?
	if any(point_Gs)									%	Are there G*s present?
		live_Gs = find(point_Gs);						%	then get a list of them
		for j = live_Gs									%	Loop for each G*
			x = ix(j);									%	Where is it?
			y = iy(j);
			num_contacts_E0 = grid(x,y, i_E0);			%	Contact means occupy same grid location
			if num_contacts_E0							%	Any contact of Gs* with E0?
				for dum = 1 : num_contacts_E0			%	Loop for each E0 contacted
					i = find(type==i_E0 & ix==x&iy==y);	%	Find which E0 it is
					
					if(rand > p_react(i)), continue, end%	Skip, if no reaction this time
					type(j)			= 0;				%	This G* is reacting, so remove it
					WalkChangeGs(x, y, t_ms, -1)		%	Decrement G*, and on grid
					D(j)			= 0;				%	and tidy up
					ix(j)			= 0;
					iy(j)			= 0;
					t_ms_conv(j)	= Inf;				%	New
					
					if isinf(nu_E1_Ep)					%	Special case of instant transtion E1 -> Ep
						type(i)		= i_Ep;				%	Change E0 -> Ep   (Same position)
						WalkChangeE0(x, y, t_ms, -1)	%	Decrement E0, and on grid
						WalkChangeEp(x, y, t_ms, +1)	%	Increment Ep, and on grid
						D(i)		= D_Ep;				%	Diff. coeff. Ep
						p_react(i)	= ...
							min(nu_Ep_Gs_E2*dt_s,1);	%	Prob reaction on G* contact
% 						prod_react(i)= i_E2;			%	product will be Ep * G* -> E2
						t_ms_conv(i) = t_ms - 1000* ...	%	Time of Ep decay
							log(rand) / nu_Ep_E0;	
						prod_conv(i) = i_E0;			%	Ep will decay to E0	
					else
						type(i)		= i_E1;				%	Change E0 -> E1   (Same position)
						WalkChangeE0(x, y, t_ms, -1)	%	Decrement E0, and on grid
						WalkChangeE1(x, y, t_ms, +1)	%	Increment E1, and on grid
						D(i)		= D_E1;				%	Diff. coeff. of E1
						t_ms_conv(i) = t_ms - 1000 * ...%	Time of next transition
							log(rand) / (nu_E1_Ep + nu_E1_E0);
						if rand <= nu_E1_Ep ...
								/ (nu_E1_Ep+nu_E1_E0)	%	What does it become?
							prod_conv(i)= i_Ep;			%	E_primed (forward)
						else
							prod_conv(i)= i_E0;			%	E_rest   (decay)
						end
						p_react(i)		= 0;			%	No longer E0, so doesn't react
% 						prod_react(i)	= 0;			%	and hence no reaction product
					end
					
					break								%	This G* has gone, so exit E0 loop
				end
			end
		end	
	end
	
%---------------------------------------------------------------------------------------------------
%	Reaction  Ep + G* -> E2			Is there contact?  And if so, is there a reaction?
%---------------------------------------------------------------------------------------------------

	point_Gs = (type == i_Gs);							%	Pointers to live G*s remaining
	if any(point_Gs)									%	Are there any G*s at present?
		live_Gs = find(point_Gs);						%	then get a list of them
		for j = live_Gs									%	Loop for each G*
			x = ix(j);									%	Where is it?
			y = iy(j);
			num_contacts_Ep = grid(x,y, i_Ep);			%	Contact means occupy same grid location
			if num_contacts_Ep							%	Any contact of Gs* with Ep?
				for dum = 1 : num_contacts_Ep			%	Loop for each Ep contacted
					i = find(type==i_Ep & ix==x&iy==y);	%	Find which Ep it is
					
					if(rand > p_react(i)), continue, end%	Loop, if no reaction this time
					type(j)			= 0;				%	This G* is reacting, so remove it
					WalkChangeGs(x, y, t_ms, -1)		%	Decrement G*, and on grid
					D(j)			= 0;				%	and tidy up
					ix(j)			= 0;
					iy(j)			= 0;
					t_ms_conv(j)	= Inf;				%	New
					
					type(i)			= i_E2;				%	Change Ep -> E2   (Same position)
					WalkChangeEp(x, y, t_ms, -1)		%	Decrement Ep, and on grid
					WalkChangeE2(x, y, t_ms, +1)		%	Increment E2, and on grid
					D(i)			= D_E2;				%	Diff. coeff. of E2
					t_ms_conv(i)	= t_ms - 1000 * ...	%	Time of next transition
								log(rand) / nu_E2_Ep;	%		which is to Ep
					prod_conv(i)	= i_Ep;				%	E_primed (decay)
					p_react(i)		= 0;				%	No longer Ep, so doesn't react
% 					prod_react(i)	= 0;				%	and hence no reaction product
					break								%	This G* has gone, so exit Ep loop
				end
			end
		end
	end
end														%	End WalkReactions function

%===================================================================================================
%	WalkTimeDependent (nested function)					%	We have kept track of next transition
%===================================================================================================

function WalkTimeDependent

	while 1												%	Loop until test below is satisfied
	[~, next_Gs]		= min(t_ms_new_Gs);				%	Locate R* for next short-cut G* creation
	[~, next_conv]		= min(t_ms_conv);				%	Locate next time-dependent transition
	[t_ms_next, next]	= min([t_ms_new_Gs(next_Gs), ...
							t_ms_conv(next_conv)]);		%	1 -> G* next,   2 -> transition next
	if t_ms_next > t_ms, break, end						%	Exit once next is outside interval
	
	t_ms_now = t_ms_next;								%	Keep the time of this transition
		
		switch next										%	1 -> G*,  2 -> transition
			
			case 1										%	next==1 -> G* short-cut generation
		
				i = next_Gs;							%	The R* that is creating G*
				x = ix(i);								%	Retrieve x co-ord
				y = iy(i);								%	Retrieve y co-ord
				nG_tot	= nG_tot + 1;					%	Increment the total G* produced
				if nG_tot > nG_max						%	Do we have enough space?
					nG_max	= nG_max   + 100;			%	No, so add another 100 elements for G*
					max_mols= max_mols + 100;
					dum	= type;	type= [dum, zeros(1,100)];	%	Circuitous, to avoid warning!!
					dum	= D;	D	= [dum, zeros(1,100)];
					dum	= ix;	ix	= [dum, zeros(1,100)];
					dum	= iy;	iy	= [dum, zeros(1,100)];
					dum	= t_ms_conv; t_ms_conv = [dum, inf(1,100)];
% 					type= [type, zeros(1,100)];			%	Simpler, but Matlab gives warning
% 					D	= [D,  zeros(1,100)];
% 					ix	= [ix, zeros(1,100)];
% 					iy	= [iy, zeros(1,100)];
% 					t_ms_conv	= [t_ms_conv, zeros(1,100)];
				end
				j		= nRE + nG_tot;					%	Pointer to next slot for a G*
				type(j)	= i_Gs;							%	Create the G* (free form does not decay)
				WalkChangeGs(x, y, t_ms_now, +1)		%	Increment G*, and on grid at posn of R*
				D(j)	= D_Gs;							%	Diff. coeff. of G*
				ix(j)	= x;							%	Place G* x co-ord at R*
				iy(j)	= y;							%	Place G* y co-ord at R*
				if ~isfinite(C_G) || C_G <= 0								%	If we ignore depletion of G
					t_ms_new_Gs(i) = t_ms_now - 1000 * ...					%	Time of next G* creation
						log(rand) / (nu_RG*Rs_act(i));
				elseif nG > 0												%	If we allow for depletion
					t_ms_new_Gs(i)	= t_ms - 1000 * log(rand) / ...			%	Time of next G* creation
						(nu_RG*Rs_act(i)*(nG/nG_0)*(1+Km_G)/(nG/nG_0+Km_G));%	with rate-limiting as G is used
						nG = nG - 1;										%	Decrease the number of Gs
				else
					t_ms_new_Gs(i)	= Inf;
				end
				if nu_Gs_decay							%	Does free G* decay?
					t_ms_conv(j)= t_ms_now - 1000 * ...	%	Yes, set it; otherwise leave as Inf
					log(rand) / nu_Gs_decay;
% 				else
% 					t_ms_conv(j) = Inf;
				end
			
%---------------------------------------------------------------------------------------------------
%	Conventional time-dependent transitions
%---------------------------------------------------------------------------------------------------
		
			case 2										%	next==2 -> Transition
				
			i = next_conv;								%	Molecule that will transition
			x = ix(i);									%	Retrieve x co-ord
			y = iy(i);									%	Retrieve y co-ord

			switch type(i)								%	Which type of molecule is it?

%---------------------------------------------------------------------------------------------------
%	Change Rwait -> Rfull -> Rlow -> arrestin-bound
%---------------------------------------------------------------------------------------------------
		
			case i_Rwait					%	Molecule was 'inactive' R_wait  (no change in D)

				type(i)			= i_Rfull;				%	Change R_wait -> R*_full
				WalkChangeRfull(x, y, t_ms_now, +1)		%	Increment Rfull, and on grid
				WalkChangeRs(t_ms_now)					%	Update R* activity
				Rs_act(i)		= 1;					%	Full R* activity
				if ~isfinite(C_G) || C_G <= 0						%	If we ignore depletion of G
					t_ms_new_Gs(i) = t_ms_now - 1000 * ...			%	Time of next G* creation
							log(rand) / nu_RG;
				elseif nG > 0										%	If we allow for depletion
					t_ms_new_Gs(i)	= t_ms - 1000 * log(rand) / ...	%	Time of next G* creation
						(nu_RG*(nG/nG_0)*(1+Km_G)/(nG/nG_0+Km_G));	%	with rate-limiting as G is used
					nG = nG - 1;									%	Decrease the number of Gs
				else
					t_ms_new_Gs(i)	= Inf;
				end
				t_ms_conv(i)	= t_ms_now - 1000 * ...	%	Sum of R0 -> R1 -> R2 -> R3 -> Rlow
					(sum(log(rand(1,M)))/nu + log(rand)/kappa);
				prod_conv(i)	= i_Rlow;				%	At which time will form R*_low

			case i_Rfull					%	Molecule was R*_full  (no change in D)

				type(i)			= i_Rlow;				%	Change R*_full -> R*_low
				WalkChangeRfull(x, y, t_ms_now, -1)		%	Decrement Rfull, and on grid
				WalkChangeRlow (x, y, t_ms_now, +1)		%	Increment Rlow,  and on grid
				WalkChangeRs(t_ms_now)					%	Update R* activity
				Rs_act(i)		= a_low;				%	Low R* activity
				if ~isfinite(C_G) || C_G <= 0							%	If we ignore depletion of G
					t_ms_new_Gs(i) = t_ms_now - 1000 * ...				%	Time of next G* creation
						log(rand) / (nu_RG*a_low);
				elseif nG > 0											%	If we allow for depletion
					t_ms_new_Gs(i)	= t_ms - 1000 * log(rand) / ...		%	Time of next G* creation
						(nu_RG*a_low*(nG/nG_0)*(1+Km_G)/(nG/nG_0+Km_G));%	with rate-limiting as G is used
					nG = nG - 1;										%	Decrease the number of Gs
				else
					t_ms_new_Gs(i) = Inf;
				end
				t_ms_conv(i)	= t_ms_now - 1000 * ...	%	Time of R_low -> arrestin binding
									log(rand) / mu;
				prod_conv(i)	= 0;					%	Next state is inactive (arrestin)

			case i_Rlow						%	Molecule was R*_low  (no next state)

				type(i)			= 0;					%	Remove Rlow
				WalkChangeRlow(x, y, t_ms_now, -1)		%	Decrement Rlow, and on grid
				WalkChangeRs(t_ms_now)					%	Update R* activity
				Rs_act(i)		= 0;
				D(i)			= 0;					%	and tidy up
				ix(i)			= 0;
				iy(i)			= 0;
				t_ms_new_Gs(i)	= Inf;
				t_ms_conv(i)	= Inf;					%	It doesn't transition
				prod_conv(i)	= 0;

%---------------------------------------------------------------------------------------------------
%	Time-dependent decay of free G*
%---------------------------------------------------------------------------------------------------

			case i_Gs						%	Molecule was free G* -> Ga (no next state)

				type(i)			= 0;					%	Remove G*
				WalkChangeGs(x, y, t_ms_now, -1)		%	Decrement G*, and on grid
				D(i)			= 0;					%	and tidy up
				ix(i)			= 0;
				iy(i)			= 0;
				t_ms_conv(i)	= Inf;					%	It doesn't transition
				if G_rebinds && isfinite(C_G) && C_G>0	%	Instantaneous re-binding Ga + Gbg
					nG = nG + 1;
				end

%---------------------------------------------------------------------------------------------------
%	Time-dependent transitions of PDE:  E1 -> Ep  /  E1 -> E0  /  Ep -> E0 /  E2 -> Ep
%---------------------------------------------------------------------------------------------------

			case i_E1			%	Molecule was E1

				type(i)			= prod_conv(i);				%	Change to the next type (Ep or E0)
				WalkChangeE1(x, y, t_ms_now, -1)			%	Decrement E1, and on grid

				if type(i) == i_Ep							%	Change is forward, to E_primed
					WalkChangeEp(x, y, t_ms_now, +1)		%	Increment Ep, and on grid
					D(i)		= D_Ep;						%	Diff. coeff. Ep
					p_react(i)	= min(nu_Ep_Gs_E2*dt_s,1);  %	Prob reaction on G* contact
% 					prod_react(i) = i_E2;					%	Product will be Ep + G* -> E2
					t_ms_conv(i) = t_ms_now - 1000* ...		%	Time of Ep decay
									log(rand) / nu_Ep_E0;	
					prod_conv(i) = i_E0;					%	Ep will decay to E0	

				else										%	Change is decay, to E_rest + Ga (rare: decay before primed)
					WalkChangeE0(x, y, t_ms_now, +1)		%	Increment E0, and on grid
					D(i)		= D_E0;						%	Diff. coeff. E0
					p_react(i)	= min(nu_E0_Gs_E1*dt_s, 1);	%	Prob reaction E0 + G* on contact
% 					prod_react(i) = i_E1;					%	to form E1
					t_ms_conv(i) = Inf;						%	E0 has no time-dep transition
					prod_conv(i) = 0;	
					if G_rebinds && isfinite(C_G) && C_G>0	%	Instantaneous re-binding Ga + Gbg
						nG = nG + 1;
					end
				end

			case i_Ep			%	Ep decays to E0 + Ga

				type(i)			= i_E0;						%	Change Ep -> E0
				WalkChangeEp(x, y, t_ms_now, -1)			%	Decrement Ep, and on grid
				WalkChangeE0(x, y, t_ms_now, +1)			%	Increment E0, and on grid
				D(i)			= D_E0;						%	Diff. coeff. of E0
				p_react(i)		= min(nu_E0_Gs_E1*dt_s,1);	%	Rate of E0 + G* -> E1	***
% 				prod_react(i)	= i_E1;						%	to next state E1 (E-G*)
				t_ms_conv(i)	= Inf;						%	No time-dependent forward from E0
				prod_conv(i)	= 0;						%	so no next state
				if G_rebinds && isfinite(C_G) && C_G>0		%	Instantaneous re-binding Ga + Gbg
					nG = nG + 1;
				end

			case i_E2			%	E2 decays to Ep + Ga

				type(i)			= i_Ep;						%	Change E2 -> Ep
				WalkChangeE2(x, y, t_ms_now, -1)			%	Decrement E2, and on grid
				WalkChangeEp(x, y, t_ms_now, +1)			%	Increment Ep, and on grid
				D(i)			= D_Ep;						%	Diff. coeff. of Ep (=E1)
				p_react(i)		= min(nu_Ep_Gs_E2*dt_s,1);	%	Rate of Ep + G* -> E2
% 				prod_react(i)	= i_E2;						%	to next state E2 (G*-E-G*)
				t_ms_conv(i)	= t_ms_now - 1000 * ...
									log(rand) / nu_Ep_E0;	%	Time of next Ep -> E0 (GTP hydrol.)
				prod_conv(i)	= i_E0;						%	to rest state E0
				if G_rebinds && isfinite(C_G) && C_G>0		%	Instantaneous re-binding Ga + Gbg
					nG = nG + 1;
				end

			otherwise										%	Illegal case
				error(['Molecule ', num2str(i), ' is illegal type ', ...
					num2str(type(i)), ' in time-dependent change'])

			end												%	End of switch type(i)
		end													%	End of switch next
	end														%	End	while 1
end															%	End of WalkTimeDependent function

%===================================================================================================
%	WalkChangeXX (multiple functions)
%===================================================================================================

	function WalkChangeRfull(xx, yy, tt, incr_decr)
		ptr_Rfull			= ptr_Rfull + 1;				%	Next location
		if ptr_Rfull > length(t_Rfull)
			dum = t_Rfull;	t_Rfull = [dum, NaN(1,100)];	%	Extend t_Rfull and n_Rfull
			dum = n_Rfull;	n_Rfull = [dum, NaN(1,100)];
		end
		t_Rfull(ptr_Rfull)	= tt;							%	Current time
		n_Rfull(ptr_Rfull)	= sum(type == i_Rfull);			%	The number of Rfull molecules
		grid(xx,yy,i_Rfull)	= ...
			grid(xx,yy,i_Rfull) + incr_decr;				%	Incr/decr Rfull on grid
	end

	function WalkChangeRlow(xx, yy, tt, incr_decr)
		ptr_Rlow			= ptr_Rlow + 1;					%	Next location
		if ptr_Rlow > length(t_Rlow)
			dum = t_Rlow;	t_Rlow = [dum, NaN(1,100)];		%	Extend t_Rlow and n_Rlow
			dum = n_Rlow;	n_Rlow = [dum, NaN(1,100)];
		end
		t_Rlow(ptr_Rlow)	= tt;							%	Current time
		n_Rlow(ptr_Rlow)	= sum(type == i_Rlow);			%	The number of Rlow molecules
		grid(xx,yy,i_Rlow)	= ...
			grid(xx,yy,i_Rlow) + incr_decr;					%	Incr/decr Rlow on grid
	end

	function WalkChangeRs(tt)
		ptr_Rs			= ptr_Rs + 1;						%	Next location
		if ptr_Rs > length(t_Rs)
			dum = t_Rs;	t_Rs = [dum, NaN(1,100)];			%	Extend t_Rs and n_Rs
			dum = n_Rs;	n_Rs = [dum, NaN(1,100)];
		end
		t_Rs(ptr_Rs)	= tt;								%	Current time
		n_Rs(ptr_Rs)	= sum(type == i_Rfull) + ...
						  sum(type == i_Rlow) * a_low;		%	Rs activity
	end

	function WalkChangeGs(xx, yy, tt, incr_decr)
		ptr_Gs			= ptr_Gs + 1;						%	Next location
		if ptr_Gs > length(t_Gs)
			dum = t_Gs;	t_Gs = [dum, NaN(1,100)];			%	Extend t_Gs and n_Gs
			dum = n_Gs;	n_Gs = [dum, NaN(1,100)];
		end
		t_Gs(ptr_Gs)	= tt;								%	Current time
		n_Gs(ptr_Gs)	= sum(type == i_Gs);				%	The number of G* molecules
		grid(xx,yy,i_Gs)= grid(xx,yy,i_Gs) + incr_decr;		%	Incr/decr G* on grid
	end

	function WalkChangeE0(xx, yy, tt, incr_decr)
		ptr_E0			= ptr_E0 + 1;						%	Next location
		if ptr_E0 > length(t_E0)
			dum = t_E0;	t_E0 = [dum, NaN(1,100)];			%	Extend t_E0 and n_E0
			dum = n_E0;	n_E0 = [dum, NaN(1,100)];
		end
		t_E0(ptr_E0)	= tt;								%	Current time
		n_E0(ptr_E0)	= sum(type == i_E0);				%	The number of E0 molecules
		grid(xx,yy,i_E0)= grid(xx,yy,i_E0) + incr_decr;		%	Incr/decr E0 on grid
	end

	function WalkChangeE1(xx, yy, tt, incr_decr)
		ptr_E1			= ptr_E1 + 1;						%	Next location
		if ptr_E1 > length(t_E1)
			dum = t_E1;	t_E1 = [dum, NaN(1,100)];			%	Extend t_E1 and n_E1
			dum = n_E1;	n_E1 = [dum, NaN(1,100)];
		end
		t_E1(ptr_E1)	= tt;								%	Current time
		n_E1(ptr_E1)	= sum(type == i_E1);				%	The number of E1 molecules
		grid(xx,yy,i_E1)= grid(xx,yy,i_E1) + incr_decr;		%	Incr/decr E1 on grid
	end

	function WalkChangeEp(xx, yy, tt, incr_decr)
		if tt < t_Ep(ptr_Ep)								%	Should never occur, from v2.1 on
			disp(['***Error:  Time decrement for Ep at t = ', ...
				num2str(tt), ' ms'])
		end
		ptr_Ep			= ptr_Ep + 1;						%	Next location
		if ptr_Ep > length(t_Ep)
			dum = t_Ep;	t_Ep = [dum, NaN(1,100)];			%	Extend t_Ep and n_Ep
			dum = n_Ep;	n_Ep = [dum, NaN(1,100)];
		end
		t_Ep(ptr_Ep)	= tt;								%	Current time
		n_Ep(ptr_Ep)	= sum(type == i_Ep);				%	The number of Ep molecules
		grid(xx,yy,i_Ep)= grid(xx,yy,i_Ep) + incr_decr;		%	Incr/decr Ep on grid
	end

	function WalkChangeE2(xx, yy, tt, incr_decr)
		ptr_E2			= ptr_E2 + 1;						%	Next location
		if ptr_E2 > length(t_E2)
			dum = t_E2;	t_E2 = [dum, NaN(1,100)];			%	Extend t_E2 and n_E2
			dum = n_E2;	n_E2 = [dum, NaN(1,100)];
		end
		t_E2(ptr_E2)	= tt;								%	Current time
		n_E2(ptr_E2)	= sum(type == i_E2);				%	The number of E2 molecules
		grid(xx,yy,i_E2)= grid(xx,yy,i_E2) + incr_decr;		%	Incr/decr E2 on grid
	end

%===================================================================================================
%	WalkGridCheck (nested function)
%===================================================================================================

function WalkGridCheck
	
	grid_chk = zeros(size(grid));							%	Called once per output
	live = find(type > 0);									%	Get pointers to live mols
	for i = live											%	Loop in case of repeat coords
		grid_chk(ix(i),iy(i),type(i)) = ...
		grid_chk(ix(i),iy(i),type(i)) + 1;
	end														%	Increment the location
	if any(grid-grid_chk)
		error('Grid discrepancy')							%	Error if any discrepancy
	end
	
end															%	End nested function

%===================================================================================================
%	WalkImage (nested function)
%===================================================================================================

function WalkImage
	
%	Overlapping mols are overwritten in order: E0, Ep, G*, E2, R*.  (Then mask grey for circular)
	
	g_img = zeros(nx,ny,3);									%	RGB array
	
	g_img(:,:,3) =					grid(:,:,i_E0);			%	E0 blue
	
	g_img(:,:,1) = 					grid(:,:,i_Ep);			%	Ep magenta
	g_img(:,:,3) = g_img(:,:,3) |	grid(:,:,i_Ep);			%	Ep magenta
	
	g_img(:,:,1) = g_img(:,:,1) &  ~grid(:,:,i_Gs);			%	G* green	yellow
	g_img(:,:,2) = g_img(:,:,2) |	grid(:,:,i_Gs);			%	G* green	yellow
	g_img(:,:,3) = g_img(:,:,3) &  ~grid(:,:,i_Gs);			%	G* green	yellow
	
	g_img(:,:,1) = g_img(:,:,1) |	grid(:,:,i_E2);			%	E2 red
	g_img(:,:,2) = g_img(:,:,2) &  ~grid(:,:,i_E2);			%	E2 red
	g_img(:,:,3) = g_img(:,:,3) &  ~grid(:,:,i_E2);			%	E2 red
	
	g_img(:,:,1) = g_img(:,:,1) | sum(grid(:,:,(i_Rfull:i_Rlow)),3)>0;	%	R* white
	g_img(:,:,2) = g_img(:,:,2) | sum(grid(:,:,(i_Rfull:i_Rlow)),3)>0;	%	R* white
	g_img(:,:,3) = g_img(:,:,3) | sum(grid(:,:,(i_Rfull:i_Rlow)),3)>0;	%	R* white

	bckgnd = ~OK_grid * 1;									%	Mask background white for circular
	g_img(:,:,1) = g_img(:,:,1) + bckgnd;
	g_img(:,:,2) = g_img(:,:,2) + bckgnd;
	g_img(:,:,3) = g_img(:,:,3) + bckgnd;
	
	set(groot, 'CurrentFigure', h_grid);					%	figure(grid_fig)
	image(g_img)
	set(gca, 'DataAspectRatio', [1 1 1])					%	To make x,y scales common
	set(gca, 'XColor', 'w', 'YColor', 'w')					%	Make box white
	set(gca, 'XTickMode', 'Manual', 'XTick', [])
	set(gca, 'YTickMode', 'Manual', 'YTick', [])
	text(0.18, 1.00, [num2str(t_ms, '%6.1f'), ' ms'], ...
		'Units', 'Normalized', 'FontSize', 12, 'FontWeight', 'Bold', 'Horizontal', 'Right', 'Vert', 'Top')
	text(0.995, 1.00, [num2str(sum(type == i_Rfull)), ' R* '], ...
		'Units', 'Normalized', 'FontSize', 12, 'FontWeight', 'Bold', 'Horizontal', 'Right', 'Vert', 'Top')
	text(0.995, 0.955,[num2str(sum(type == i_Gs)), ' G* '], ...
		'Units', 'Normalized', 'FontSize', 12, 'FontWeight', 'Bold', 'Horizontal', 'Right', 'Vert', 'Top', 'Color', [0 0.7 0])
	text(0.995, 0.91, [num2str(sum(type == i_Ep)), ' E* '], ...
		'Units', 'Normalized', 'FontSize', 12, 'FontWeight', 'Bold', 'Horizontal', 'Right', 'Vert', 'Top', 'Color', 'm')
	text(1.00, 0.865,[num2str(sum(type == i_E2)), ' E**'], ...
		'Units', 'Normalized', 'FontSize', 12, 'FontWeight', 'Bold', 'Horizontal', 'Right', 'Vert', 'Top', 'Color', 'r')
% 	text(0.99, 0.97, [num2str(sum(type == i_E2)), ' E**'], ...
% 		'Color', 'r', 'Units', 'Normalized', 'FontSize', 12, 'FontWeight', 'Bold', 'Horizontal', 'Right')
	drawnow
	if ~isempty(movie_name)									%	Save as movie in CURRENT folder?
		frame = getframe(h_grid, [67, 67, 406, 406]);		%	Why these 'rect' values???
		dum = frame2im(frame);
		[dum, map] = rgb2ind(dum, 16);
% 		[dum, map] = rgb2ind(g_img, 16);
		if ~it
			imwrite(dum, map, [movie_name, '_Frame_1.gif'], 'gif');
			imwrite(dum, map, [movie_name, '.gif'], 'gif', 'LoopCount', 1, 'DelayTime', 0.1);
% 		elseif it < nt_max
		else
			imwrite(dum, map, [movie_name, '.gif'], 'gif', 'WriteMode', 'append', 'DelayTime', 0.1);
% 		else
% 			imwrite(dum, map, [movie_name, '.gif'], 'gif', 'WriteMode', 'append', 'DelayTime', 2);	%	Last frame
% 			[dum, map] = imread([movie_name, '.gif'], 1);											%	First frame
% 			imwrite(dum, map, [movie_name, '.gif'], 'gif', 'WriteMode', 'append', 'DelayTime', 0.1);%	and append it
		end
	end

end															%	End nested function

%===================================================================================================
%	End of all nested functions
%===================================================================================================

end															%	End of main function WalkMat
