# Supplementary material for: A quantitative account of mammalian rod phototransduction with PDE6 dimeric activation: responses to bright flashes
Source: Open Biol. 2020 Jan 8;10(1):190241. doi: 10.1098/rsob.190241 (PMC7014685; doi:10.1098/rsob.190241)
Supplement: Code and simulated data [file rsob190241supp2.zip › Data/Walk_saved_nuRG_1250_CG_2500_Rs_01_to_60.xls]

## Sheet: nuRG_1250_CG_2500_Rs_01
index	time(ms)	hmean
0	0	0
1	0.333333	0.4125
2	0.666667	0.82
3	1	1.2625
4	1.33333	1.695
5	1.66667	2.06
6	2	2.5025
7	2.33333	2.915
8	2.66667	3.29
9	3	3.705
10	3.33333	4.13
11	3.66667	4.515
12	4	5.0175
13	4.33333	5.435
14	4.66667	5.8425
15	5	6.28
16	5.33333	6.695
17	5.66667	7.0975
18	6	7.5575
19	6.33333	7.9875
20	6.66667	8.3875
21	7	8.83
22	7.33333	9.2175
23	7.66667	9.595
24	8	10.0175
25	8.33333	10.4325
26	8.66667	10.855
27	9	11.2025
28	9.33333	11.6725
29	9.66667	12.0475
30	10	12.4825
31	10.3333	12.905
32	10.6667	13.3325
33	11	13.75
34	11.3333	14.155
35	11.6667	14.545
36	12	15.0025
37	12.3333	15.455
38	12.6667	15.8475
39	13	16.265
40	13.3333	16.65
41	13.6667	17.08
42	14	17.43
43	14.3333	17.8125
44	14.6667	18.2275
45	15	18.62
46	15.3333	19.0125
47	15.6667	19.3675
48	16	19.77
49	16.3333	20.1425
50	16.6667	20.56
51	17	20.95
52	17.3333	21.355
53	17.6667	21.7325
54	18	22.055
55	18.3333	22.4725
56	18.6667	22.905
57	19	23.3225
58	19.3333	23.7475
59	19.6667	24.155
60	20	24.5475
61	20.3333	24.98
62	20.6667	25.3925
63	21	25.76
64	21.3333	26.185
65	21.6667	26.5975
66	22	27.015
67	22.3333	27.4
68	22.6667	27.7625
69	23	28.1575
70	23.3333	28.5575
71	23.6667	28.9875
72	24	29.3675
73	24.3333	29.7525
74	24.6667	30.205
75	25	30.61
76	25.3333	30.945
77	25.6667	31.36
78	26	31.72
79	26.3333	32.1975
80	26.6667	32.6175
81	27	33.04
82	27.3333	33.475
83	27.6667	33.845
84	28	34.25
85	28.3333	34.6225
86	28.6667	35.05
87	29	35.4675
88	29.3333	35.875
89	29.6667	36.36
90	30	36.7325
91	30.3333	37.14
92	30.6667	37.5275
93	31	37.9275
94	31.3333	38.3625
95	31.6667	38.7225
96	32	39.0825
97	32.3333	39.47
98	32.6667	39.9125
99	33	40.3725
100	33.3333	40.7925
101	33.6667	41.22
102	34	41.6325
103	34.3333	42.06
104	34.6667	42.4925
105	35	42.885
106	35.3333	43.3325
107	35.6667	43.7675
108	36	44.195
109	36.3333	44.6725
110	36.6667	45.0725
111	37	45.495
112	37.3333	45.9025
113	37.6667	46.29
114	38	46.6975
115	38.3333	47.0875
116	38.6667	47.485
117	39	47.925
118	39.3333	48.36
119	39.6667	48.8075
120	40	49.2375
121	40.3333	49.69
122	40.6667	50.1075
123	41	50.52
124	41.3333	50.905
125	41.6667	51.2925
126	42	51.71
127	42.3333	52.1175
128	42.6667	52.51
129	43	52.91
130	43.3333	53.31
131	43.6667	53.7775
132	44	54.21
133	44.3333	54.6075
134	44.6667	54.9725
135	45	55.3725
136	45.3333	55.805
137	45.6667	56.185
138	46	56.6275
139	46.3333	56.9925
140	46.6667	57.46
141	47	57.9125
142	47.3333	58.3025
143	47.6667	58.69
144	48	59.09
145	48.3333	59.455
146	48.6667	59.855
147	49	60.2675
148	49.3333	60.6825
149	49.6667	61.08
150	50	61.5125
151	50.3333	61.9225
152	50.6667	62.36
153	51	62.76
154	51.3333	63.155
155	51.6667	63.5875
156	52	63.985
157	52.3333	64.35
158	52.6667	64.76
159	53	65.1975
160	53.3333	65.5875
161	53.6667	66.0325
162	54	66.4075
163	54.3333	66.785
164	54.6667	67.215
165	55	67.61
166	55.3333	68
167	55.6667	68.405
168	56	68.78
169	56.3333	69.165
170	56.6667	69.5375
171	57	69.925
172	57.3333	70.3525
173	57.6667	70.7875
174	58	71.135
175	58.3333	71.54
176	58.6667	71.96
177	59	72.4325
178	59.3333	72.84
179	59.6667	73.265
180	60	73.7075
181	60.3333	74.0725
182	60.6667	74.47
183	61	74.8775
184	61.3333	75.3025
185	61.6667	75.7075
186	62	76.1775
187	62.3333	76.575
188	62.6667	76.975
189	63	77.37
190	63.3333	77.7875
191	63.6667	78.205
192	64	78.635
193	64.3333	79.0025
194	64.6667	79.3925
195	65	79.77
196	65.3333	80.1825
197	65.6667	80.585
198	66	81.0225
199	66.3333	81.4375
200	66.6667	81.8475
201	67	82.265
202	67.3333	82.655
203	67.6667	83.03
204	68	83.4075
205	68.3333	83.865
206	68.6667	84.235
207	69	84.7025
208	69.3333	85.1375
209	69.6667	85.525
210	70	85.91
211	70.3333	86.32
212	70.6667	86.735
213	71	87.155
214	71.3333	87.5475
215	71.6667	87.9875
216	72	88.375
217	72.3333	88.78
218	72.6667	89.195
219	73	89.5775
220	73.3333	89.9775
221	73.6667	90.36
222	74	90.7875
223	74.3333	91.13
224	74.6667	91.5475
225	75	91.9725
226	75.3333	92.435
227	75.6667	92.87
228	76	93.275
229	76.3333	93.6875
230	76.6667	94.1325
231	77	94.5125
232	77.3333	94.875
233	77.6667	95.23
234	78	95.6325
235	78.3333	95.9825
236	78.6667	96.415
237	79	96.8375
238	79.3333	97.27
239	79.6667	97.665
240	80	98.105
241	80.3333	98.5125
242	80.6667	98.9225
243	81	99.37
244	81.3333	99.75
245	81.6667	100.233
246	82	100.63
247	82.3333	101.015
248	82.6667	101.435
249	83	101.853
250	83.3333	102.24
251	83.6667	102.623
252	84	103.013
253	84.3333	103.38
254	84.6667	103.82
255	85	104.228
256	85.3333	104.612
257	85.6667	105.035
258	86	105.465
259	86.3333	105.858
260	86.6667	106.272
261	87	106.73
262	87.3333	107.108
263	87.6667	107.5
264	88	107.933
265	88.3333	108.365
266	88.6667	108.782
267	89	109.213
268	89.3333	109.635
269	89.6667	110.047
270	90	110.453
271	90.3333	110.9
272	90.6667	111.282
273	91	111.677
274	91.3333	112.08
275	91.6667	112.44
276	92	112.83
277	92.3333	113.315
278	92.6667	113.705
279	93	114.082
280	93.3333	114.505
281	93.6667	114.97
282	94	115.418
283	94.3333	115.873
284	94.6667	116.267
285	95	116.647
286	95.3333	117.062
287	95.6667	117.425
288	96	117.793
289	96.3333	118.172
290	96.6667	118.612
291	97	118.995
292	97.3333	119.375
293	97.6667	119.73
294	98	120.177
295	98.3333	120.565
296	98.6667	120.985
297	99	121.368
298	99.3333	121.735
299	99.6667	122.1
300	100	122.515

## Sheet: nuRG_1250_CG_2500_Rs_02
index	time(ms)	hmean
0	0	0
1	0.333333	0.705
2	0.666667	1.49
3	1	2.285
4	1.33333	3.075
5	1.66667	3.82
6	2	4.63
7	2.33333	5.29
8	2.66667	6.07
9	3	6.805
10	3.33333	7.68
11	3.66667	8.49
12	4	9.395
13	4.33333	10.18
14	4.66667	11.085
15	5	11.935
16	5.33333	12.665
17	5.66667	13.505
18	6	14.365
19	6.33333	15.1
20	6.66667	15.875
21	7	16.68
22	7.33333	17.415
23	7.66667	18.18
24	8	18.91
25	8.33333	19.755
26	8.66667	20.505
27	9	21.225
28	9.33333	22.02
29	9.66667	22.815
30	10	23.47
31	10.3333	24.25
32	10.6667	25.07
33	11	25.9
34	11.3333	26.78
35	11.6667	27.565
36	12	28.465
37	12.3333	29.325
38	12.6667	30.2
39	13	31.025
40	13.3333	31.945
41	13.6667	32.695
42	14	33.6
43	14.3333	34.445
44	14.6667	35.225
45	15	35.99
46	15.3333	36.85
47	15.6667	37.63
48	16	38.42
49	16.3333	39.215
50	16.6667	39.965
51	17	40.8
52	17.3333	41.625
53	17.6667	42.355
54	18	43.1
55	18.3333	43.9
56	18.6667	44.74
57	19	45.535
58	19.3333	46.505
59	19.6667	47.39
60	20	48.065
61	20.3333	48.87
62	20.6667	49.68
63	21	50.55
64	21.3333	51.335
65	21.6667	52.185
66	22	52.89
67	22.3333	53.655
68	22.6667	54.455
69	23	55.36
70	23.3333	56.155
71	23.6667	57.005
72	24	57.74
73	24.3333	58.5
74	24.6667	59.305
75	25	60.01
76	25.3333	60.84
77	25.6667	61.63
78	26	62.475
79	26.3333	63.205
80	26.6667	64.085
81	27	65.005
82	27.3333	65.815
83	27.6667	66.55
84	28	67.37
85	28.3333	68.13
86	28.6667	69.015
87	29	69.825
88	29.3333	70.61
89	29.6667	71.375
90	30	72.17
91	30.3333	73.005
92	30.6667	73.745
93	31	74.515
94	31.3333	75.28
95	31.6667	76.2
96	32	76.9
97	32.3333	77.695
98	32.6667	78.55
99	33	79.36
100	33.3333	80.145
101	33.6667	80.9
102	34	81.71
103	34.3333	82.495
104	34.6667	83.3
105	35	84.16
106	35.3333	84.99
107	35.6667	85.78
108	36	86.675
109	36.3333	87.4
110	36.6667	88.185
111	37	88.985
112	37.3333	89.85
113	37.6667	90.655
114	38	91.315
115	38.3333	92
116	38.6667	92.795
117	39	93.565
118	39.3333	94.295
119	39.6667	95.03
120	40	95.8
121	40.3333	96.615
122	40.6667	97.395
123	41	98.16
124	41.3333	99.015
125	41.6667	99.82
126	42	100.61
127	42.3333	101.38
128	42.6667	102.14
129	43	102.86
130	43.3333	103.65
131	43.6667	104.47
132	44	105.23
133	44.3333	105.975
134	44.6667	106.69
135	45	107.52
136	45.3333	108.2
137	45.6667	109.005
138	46	109.8
139	46.3333	110.555
140	46.6667	111.39
141	47	112.34
142	47.3333	113.14
143	47.6667	114.035
144	48	114.87
145	48.3333	115.765
146	48.6667	116.625
147	49	117.39
148	49.3333	118.135
149	49.6667	118.93
150	50	119.68
151	50.3333	120.445
152	50.6667	121.295
153	51	122.03
154	51.3333	122.825
155	51.6667	123.595
156	52	124.285
157	52.3333	125.005
158	52.6667	125.81
159	53	126.6
160	53.3333	127.47
161	53.6667	128.27
162	54	129.105
163	54.3333	129.975
164	54.6667	130.86
165	55	131.7
166	55.3333	132.425
167	55.6667	133.195
168	56	134.055
169	56.3333	134.9
170	56.6667	135.785
171	57	136.59
172	57.3333	137.515
173	57.6667	138.265
174	58	139
175	58.3333	139.77
176	58.6667	140.665
177	59	141.475
178	59.3333	142.235
179	59.6667	143.04
180	60	143.85
181	60.3333	144.595
182	60.6667	145.41
183	61	146.175
184	61.3333	146.995
185	61.6667	147.86
186	62	148.595
187	62.3333	149.425
188	62.6667	150.13
189	63	150.905
190	63.3333	151.705
191	63.6667	152.575
192	64	153.345
193	64.3333	154.205
194	64.6667	154.955
195	65	155.8
196	65.3333	156.585
197	65.6667	157.375
198	66	158.165
199	66.3333	158.91
200	66.6667	159.67
201	67	160.515
202	67.3333	161.32
203	67.6667	162.185
204	68	163.015
205	68.3333	163.86
206	68.6667	164.715
207	69	165.53
208	69.3333	166.33
209	69.6667	167.14
210	70	167.97
211	70.3333	168.805
212	70.6667	169.72
213	71	170.53
214	71.3333	171.395
215	71.6667	172.235
216	72	173.03
217	72.3333	173.84
218	72.6667	174.72
219	73	175.54
220	73.3333	176.23
221	73.6667	177.035
222	74	177.76
223	74.3333	178.48
224	74.6667	179.26
225	75	180.1
226	75.3333	180.905
227	75.6667	181.63
228	76	182.385
229	76.3333	183.17
230	76.6667	183.995
231	77	184.805
232	77.3333	185.645
233	77.6667	186.54
234	78	187.315
235	78.3333	188.195
236	78.6667	189.015
237	79	189.85
238	79.3333	190.695
239	79.6667	191.56
240	80	192.345
241	80.3333	193.145
242	80.6667	193.97
243	81	194.815
244	81.3333	195.625
245	81.6667	196.395
246	82	197.305
247	82.3333	198.035
248	82.6667	198.875
249	83	199.69
250	83.3333	200.4
251	83.6667	201.275
252	84	202.16
253	84.3333	203.075
254	84.6667	203.945
255	85	204.825
256	85.3333	205.69
257	85.6667	206.545
258	86	207.39
259	86.3333	208.2
260	86.6667	209.105
261	87	209.95
262	87.3333	210.69
263	87.6667	211.555
264	88	212.315
265	88.3333	213.145
266	88.6667	214.045
267	89	214.805
268	89.3333	215.605
269	89.6667	216.405
270	90	217.22
271	90.3333	218.13
272	90.6667	218.875
273	91	219.645
274	91.3333	220.405
275	91.6667	221.335
276	92	222.01
277	92.3333	222.89
278	92.6667	223.8
279	93	224.59
280	93.3333	225.385
281	93.6667	226.215
282	94	227.015
283	94.3333	227.785
284	94.6667	228.625
285	95	229.475
286	95.3333	230.26
287	95.6667	231.055
288	96	231.775
289	96.3333	232.515
290	96.6667	233.23
291	97	234.02
292	97.3333	234.87
293	97.6667	235.73
294	98	236.53
295	98.3333	237.46
296	98.6667	238.245
297	99	238.98
298	99.3333	239.79
299	99.6667	240.57
300	100	241.295

## Sheet: nuRG_1250_CG_2500_Rs_05
index	time(ms)	hmean
0	0	0
1	0.333333	2.01
2	0.666667	3.96
3	1	5.84
4	1.33333	7.61
5	1.66667	9.68
6	2	11.75
7	2.33333	13.8
8	2.66667	15.8
9	3	17.84
10	3.33333	19.99
11	3.66667	22.06
12	4	24.17
13	4.33333	26.26
14	4.66667	28.09
15	5	30.07
16	5.33333	32.02
17	5.66667	33.83
18	6	36.14
19	6.33333	38.36
20	6.66667	40.34
21	7	42.2
22	7.33333	44.17
23	7.66667	46.24
24	8	48.38
25	8.33333	50.35
26	8.66667	52.18
27	9	54.01
28	9.33333	56.09
29	9.66667	58.18
30	10	60.45
31	10.3333	62.53
32	10.6667	64.71
33	11	67
34	11.3333	69.03
35	11.6667	71
36	12	72.99
37	12.3333	75.23
38	12.6667	77.45
39	13	79.45
40	13.3333	81.61
41	13.6667	83.81
42	14	85.93
43	14.3333	87.81
44	14.6667	89.74
45	15	91.96
46	15.3333	94.13
47	15.6667	96.36
48	16	98.49
49	16.3333	100.65
50	16.6667	102.52
51	17	104.26
52	17.3333	106.4
53	17.6667	108.66
54	18	110.56
55	18.3333	112.66
56	18.6667	114.69
57	19	116.67
58	19.3333	118.78
59	19.6667	120.85
60	20	122.86
61	20.3333	125.02
62	20.6667	126.93
63	21	128.97
64	21.3333	131.13
65	21.6667	133.1
66	22	135.14
67	22.3333	137.41
68	22.6667	139.56
69	23	141.68
70	23.3333	143.66
71	23.6667	145.49
72	24	147.66
73	24.3333	149.67
74	24.6667	151.87
75	25	153.86
76	25.3333	156.04
77	25.6667	157.79
78	26	159.54
79	26.3333	161.66
80	26.6667	163.75
81	27	165.66
82	27.3333	167.9
83	27.6667	169.97
84	28	172.11
85	28.3333	174.22
86	28.6667	176.33
87	29	178.21
88	29.3333	180.1
89	29.6667	182.18
90	30	184.32
91	30.3333	186.19
92	30.6667	188.19
93	31	190.19
94	31.3333	192.13
95	31.6667	194.38
96	32	196.4
97	32.3333	198.2
98	32.6667	200.24
99	33	202.22
100	33.3333	204.18
101	33.6667	205.97
102	34	208.15
103	34.3333	210.22
104	34.6667	212.19
105	35	214.15
106	35.3333	216.31
107	35.6667	218.38
108	36	220.39
109	36.3333	222.54
110	36.6667	224.51
111	37	226.51
112	37.3333	228.66
113	37.6667	230.73
114	38	232.62
115	38.3333	234.62
116	38.6667	236.66
117	39	238.82
118	39.3333	240.96
119	39.6667	243.15
120	40	245.07
121	40.3333	246.9
122	40.6667	248.8
123	41	250.83
124	41.3333	252.83
125	41.6667	254.69
126	42	256.79
127	42.3333	258.77
128	42.6667	260.83
129	43	263.09
130	43.3333	265.28
131	43.6667	267.53
132	44	269.55
133	44.3333	271.57
134	44.6667	273.64
135	45	275.8
136	45.3333	277.64
137	45.6667	279.84
138	46	281.95
139	46.3333	284.1
140	46.6667	286.33
141	47	288.54
142	47.3333	290.52
143	47.6667	292.48
144	48	294.45
145	48.3333	296.12
146	48.6667	298.06
147	49	299.76
148	49.3333	301.71
149	49.6667	303.82
150	50	305.69
151	50.3333	307.5
152	50.6667	309.81
153	51	311.6
154	51.3333	313.49
155	51.6667	315.62
156	52	317.43
157	52.3333	319.36
158	52.6667	321.3
159	53	323.29
160	53.3333	325.18
161	53.6667	326.83
162	54	329.02
163	54.3333	330.94
164	54.6667	332.84
165	55	334.86
166	55.3333	336.77
167	55.6667	338.89
168	56	340.93
169	56.3333	342.83
170	56.6667	344.74
171	57	346.65
172	57.3333	348.81
173	57.6667	351.03
174	58	352.96
175	58.3333	355.29
176	58.6667	357.4
177	59	359.5
178	59.3333	361.56
179	59.6667	363.41
180	60	365.49
181	60.3333	367.49
182	60.6667	369.54
183	61	371.59
184	61.3333	373.5
185	61.6667	375.44
186	62	377.46
187	62.3333	379.51
188	62.6667	381.47
189	63	383.34
190	63.3333	385.39
191	63.6667	387.3
192	64	389.35
193	64.3333	391.07
194	64.6667	393.31
195	65	395.49
196	65.3333	397.49
197	65.6667	399.39
198	66	401.59
199	66.3333	403.58
200	66.6667	405.39
201	67	407.39
202	67.3333	409.34
203	67.6667	411.43
204	68	413.42
205	68.3333	415.38
206	68.6667	417.27
207	69	419.47
208	69.3333	421.51
209	69.6667	423.34
210	70	425.39
211	70.3333	427.19
212	70.6667	429.27
213	71	431.23
214	71.3333	433.08
215	71.6667	434.95
216	72	436.76
217	72.3333	438.83
218	72.6667	440.9
219	73	442.67
220	73.3333	444.59
221	73.6667	446.8
222	74	448.85
223	74.3333	450.85
224	74.6667	452.65
225	75	454.5
226	75.3333	456.45
227	75.6667	458.49
228	76	460.44
229	76.3333	462.21
230	76.6667	464.46
231	77	466.61
232	77.3333	468.52
233	77.6667	470.51
234	78	472.39
235	78.3333	474.32
236	78.6667	476.43
237	79	478.45
238	79.3333	480.35
239	79.6667	482.36
240	80	484.38
241	80.3333	486.21
242	80.6667	488.04
243	81	489.97
244	81.3333	491.89
245	81.6667	494.03
246	82	496.21
247	82.3333	498.14
248	82.6667	500.12
249	83	502.28
250	83.3333	504.09
251	83.6667	506
252	84	507.87
253	84.3333	509.8
254	84.6667	511.75
255	85	513.86
256	85.3333	515.92
257	85.6667	517.8
258	86	519.99
259	86.3333	522.09
260	86.6667	524.04
261	87	525.93
262	87.3333	527.9
263	87.6667	529.9
264	88	531.99
265	88.3333	534.21
266	88.6667	536.21
267	89	538.26
268	89.3333	539.99
269	89.6667	541.9
270	90	543.91
271	90.3333	545.88
272	90.6667	547.87
273	91	549.94
274	91.3333	552.07
275	91.6667	554.35
276	92	556.2
277	92.3333	558.15
278	92.6667	560
279	93	562.11
280	93.3333	564.1
281	93.6667	566.18
282	94	568.39
283	94.3333	570.42
284	94.6667	572.48
285	95	574.47
286	95.3333	576.75
287	95.6667	578.63
288	96	580.8
289	96.3333	582.81
290	96.6667	584.52
291	97	586.54
292	97.3333	588.43
293	97.6667	590.45
294	98	592.27
295	98.3333	594.38
296	98.6667	596.23
297	99	598.29
298	99.3333	600.23
299	99.6667	602.39
300	100	604.38

## Sheet: nuRG_1250_CG_2500_Rs_10
index	time(ms)	hmean
0	0	0
1	0.333333	3.75
2	0.666667	7.71
3	1	11.83
4	1.33333	16.09
5	1.66667	20.48
6	2	24.52
7	2.33333	28.49
8	2.66667	32.51
9	3	36.78
10	3.33333	40.89
11	3.66667	44.89
12	4	49.02
13	4.33333	52.73
14	4.66667	56.47
15	5	60.14
16	5.33333	64.15
17	5.66667	68.07
18	6	72.16
19	6.33333	76.11
20	6.66667	80.25
21	7	84.26
22	7.33333	88.58
23	7.66667	92.38
24	8	96.27
25	8.33333	100.2
26	8.66667	103.85
27	9	107.84
28	9.33333	112.07
29	9.66667	116.2
30	10	120.12
31	10.3333	123.9
32	10.6667	127.73
33	11	131.92
34	11.3333	136.08
35	11.6667	140.12
36	12	144.25
37	12.3333	147.65
38	12.6667	151.54
39	13	155.67
40	13.3333	159.6
41	13.6667	164.18
42	14	168.15
43	14.3333	172.24
44	14.6667	176.4
45	15	180.59
46	15.3333	184.64
47	15.6667	188.59
48	16	192.55
49	16.3333	196.44
50	16.6667	200.36
51	17	204.51
52	17.3333	208.73
53	17.6667	212.55
54	18	216.67
55	18.3333	220.63
56	18.6667	224.54
57	19	228.52
58	19.3333	232.43
59	19.6667	236.52
60	20	240.81
61	20.3333	244.68
62	20.6667	248.37
63	21	252.82
64	21.3333	256.79
65	21.6667	260.66
66	22	264.84
67	22.3333	268.74
68	22.6667	272.81
69	23	276.8
70	23.3333	280.89
71	23.6667	284.61
72	24	288.88
73	24.3333	293.15
74	24.6667	296.84
75	25	300.96
76	25.3333	305.05
77	25.6667	308.87
78	26	312.77
79	26.3333	316.35
80	26.6667	320.29
81	27	324.67
82	27.3333	328.92
83	27.6667	333.06
84	28	337.33
85	28.3333	341.22
86	28.6667	345.17
87	29	349.4
88	29.3333	353.69
89	29.6667	357.57
90	30	361.49
91	30.3333	365.59
92	30.6667	369.63
93	31	373.61
94	31.3333	377.39
95	31.6667	381.6
96	32	385.52
97	32.3333	389.86
98	32.6667	393.7
99	33	397.64
100	33.3333	401.76
101	33.6667	406.04
102	34	410.07
103	34.3333	414.32
104	34.6667	418.1
105	35	422.08
106	35.3333	426.36
107	35.6667	430.38
108	36	434.41
109	36.3333	438.89
110	36.6667	443.01
111	37	447.24
112	37.3333	451.26
113	37.6667	455.63
114	38	459.3
115	38.3333	463.57
116	38.6667	467.43
117	39	471.35
118	39.3333	475.45
119	39.6667	479.58
120	40	483.71
121	40.3333	487.78
122	40.6667	491.56
123	41	495.55
124	41.3333	499.46
125	41.6667	503.38
126	42	507.45
127	42.3333	511.54
128	42.6667	515.3
129	43	519.57
130	43.3333	523.53
131	43.6667	527.26
132	44	531.26
133	44.3333	535.4
134	44.6667	539.39
135	45	543.51
136	45.3333	547.62
137	45.6667	551.74
138	46	555.72
139	46.3333	559.82
140	46.6667	563.96
141	47	567.97
142	47.3333	572.01
143	47.6667	576
144	48	580
145	48.3333	584.2
146	48.6667	588.06
147	49	592.19
148	49.3333	596.06
149	49.6667	600.23
150	50	604.23
151	50.3333	608.4
152	50.6667	612.44
153	51	616.3
154	51.3333	620.06
155	51.6667	623.98
156	52	627.85
157	52.3333	632.2
158	52.6667	636.14
159	53	640.36
160	53.3333	644.06
161	53.6667	647.99
162	54	652.18
163	54.3333	656.3
164	54.6667	660.44
165	55	664.78
166	55.3333	668.83
167	55.6667	673.04
168	56	677
169	56.3333	681.05
170	56.6667	685.2
171	57	689.23
172	57.3333	693.28
173	57.6667	697.2
174	58	701.11
175	58.3333	705.13
176	58.6667	709.33
177	59	713.22
178	59.3333	717.03
179	59.6667	720.93
180	60	724.61
181	60.3333	728.69
182	60.6667	732.6
183	61	736.56
184	61.3333	740.61
185	61.6667	744.31
186	62	748.36
187	62.3333	752.33
188	62.6667	756.4
189	63	760.21
190	63.3333	764.22
191	63.6667	768.33
192	64	772.31
193	64.3333	776.51
194	64.6667	780.42
195	65	784.5
196	65.3333	788.31
197	65.6667	792.25
198	66	796.03
199	66.3333	800.42
200	66.6667	804.13
201	67	807.76
202	67.3333	811.78
203	67.6667	815.51
204	68	819.28
205	68.3333	823.36
206	68.6667	827.57
207	69	831.73
208	69.3333	835.63
209	69.6667	839.65
210	70	843.85
211	70.3333	847.71
212	70.6667	851.84
213	71	855.76
214	71.3333	859.66
215	71.6667	863.79
216	72	867.82
217	72.3333	871.95
218	72.6667	875.85
219	73	879.91
220	73.3333	883.96
221	73.6667	887.96
222	74	891.85
223	74.3333	895.65
224	74.6667	899.73
225	75	903.9
226	75.3333	908.02
227	75.6667	912.01
228	76	915.96
229	76.3333	920.33
230	76.6667	924.38
231	77	928.34
232	77.3333	932.53
233	77.6667	936.64
234	78	940.75
235	78.3333	944.8
236	78.6667	949.11
237	79	953.23
238	79.3333	957.32
239	79.6667	961.34
240	80	965.69
241	80.3333	969.88
242	80.6667	974.2
243	81	978.12
244	81.3333	982.11
245	81.6667	986.06
246	82	990.19
247	82.3333	994.21
248	82.6667	998.3
249	83	1002.25
250	83.3333	1006.34
251	83.6667	1010.51
252	84	1014.47
253	84.3333	1018.42
254	84.6667	1022
255	85	1025.94
256	85.3333	1029.88
257	85.6667	1033.78
258	86	1038.09
259	86.3333	1041.92
260	86.6667	1046.2
261	87	1050.75
262	87.3333	1054.72
263	87.6667	1058.73
264	88	1062.93
265	88.3333	1066.89
266	88.6667	1071.21
267	89	1075.03
268	89.3333	1079.08
269	89.6667	1082.74
270	90	1086.59
271	90.3333	1090.23
272	90.6667	1094.04
273	91	1097.88
274	91.3333	1101.75
275	91.6667	1105.5
276	92	1109.46
277	92.3333	1113.39
278	92.6667	1117.09
279	93	1121.1
280	93.3333	1125.25
281	93.6667	1129.15
282	94	1133.27
283	94.3333	1137.53
284	94.6667	1141.31
285	95	1145.58
286	95.3333	1149.52
287	95.6667	1153.65
288	96	1157.89
289	96.3333	1161.31
290	96.6667	1165.09
291	97	1169.25
292	97.3333	1173.16
293	97.6667	1177.11
294	98	1180.78
295	98.3333	1184.81
296	98.6667	1188.9
297	99	1192.95
298	99.3333	1196.99
299	99.6667	1200.88
300	100	1204.69

## Sheet: nuRG_1250_CG_2500_Rs_20
index	time(ms)	hmean
0	0	0
1	0.333333	7.72
2	0.666667	16.27
3	1	23.87
4	1.33333	32.33
5	1.66667	40.14
6	2	48.32
7	2.33333	56.71
8	2.66667	64.94
9	3	72.68
10	3.33333	81.02
11	3.66667	89.36
12	4	97.67
13	4.33333	105.81
14	4.66667	114.03
15	5	121.92
16	5.33333	130.08
17	5.66667	138.31
18	6	146.7
19	6.33333	155.12
20	6.66667	163.2
21	7	171.62
22	7.33333	179.68
23	7.66667	187.33
24	8	195.02
25	8.33333	203.28
26	8.66667	211.35
27	9	219.08
28	9.33333	226.92
29	9.66667	235.14
30	10	243.43
31	10.3333	251.76
32	10.6667	259.47
33	11	267.42
34	11.3333	275.71
35	11.6667	283.36
36	12	291.74
37	12.3333	299.96
38	12.6667	308.49
39	13	316.41
40	13.3333	324.25
41	13.6667	331.99
42	14	340.2
43	14.3333	348.05
44	14.6667	356.26
45	15	364.53
46	15.3333	373.18
47	15.6667	381.54
48	16	389.24
49	16.3333	397.42
50	16.6667	405.14
51	17	412.89
52	17.3333	421.37
53	17.6667	429.53
54	18	437.44
55	18.3333	445.3
56	18.6667	453.52
57	19	461.51
58	19.3333	469.78
59	19.6667	477.76
60	20	485.82
61	20.3333	493.61
62	20.6667	501.87
63	21	510.05
64	21.3333	518.67
65	21.6667	526.51
66	22	534.56
67	22.3333	542.57
68	22.6667	550.76
69	23	558.81
70	23.3333	567.38
71	23.6667	575.54
72	24	583.51
73	24.3333	591.16
74	24.6667	599.28
75	25	606.69
76	25.3333	614.7
77	25.6667	622.74
78	26	630.97
79	26.3333	638.54
80	26.6667	646.02
81	27	654.34
82	27.3333	661.93
83	27.6667	670.86
84	28	678.69
85	28.3333	686.41
86	28.6667	694.25
87	29	702.22
88	29.3333	710.06
89	29.6667	717.63
90	30	725.97
91	30.3333	733.95
92	30.6667	741.17
93	31	749.43
94	31.3333	757.45
95	31.6667	765.34
96	32	773.61
97	32.3333	781.76
98	32.6667	789.77
99	33	797.78
100	33.3333	805.6
101	33.6667	813.52
102	34	821.4
103	34.3333	828.9
104	34.6667	837.36
105	35	844.87
106	35.3333	852.7
107	35.6667	860.43
108	36	868.81
109	36.3333	876.67
110	36.6667	884.29
111	37	892.34
112	37.3333	900.56
113	37.6667	908.29
114	38	916.01
115	38.3333	923.77
116	38.6667	931.41
117	39	939.39
118	39.3333	946.83
119	39.6667	954.8
120	40	962.55
121	40.3333	970.97
122	40.6667	978.83
123	41	987.25
124	41.3333	995.09
125	41.6667	1003.1
126	42	1010.48
127	42.3333	1018.29
128	42.6667	1025.95
129	43	1034.09
130	43.3333	1042.35
131	43.6667	1049.65
132	44	1057.56
133	44.3333	1065.4
134	44.6667	1073.11
135	45	1081.09
136	45.3333	1089.12
137	45.6667	1096.56
138	46	1104.15
139	46.3333	1111.89
140	46.6667	1119.88
141	47	1127.46
142	47.3333	1135.29
143	47.6667	1143.02
144	48	1150.25
145	48.3333	1158.27
146	48.6667	1166.07
147	49	1174.13
148	49.3333	1181.94
149	49.6667	1189.99
150	50	1198.18
151	50.3333	1205.87
152	50.6667	1213.91
153	51	1222.01
154	51.3333	1230.34
155	51.6667	1238.01
156	52	1245.46
157	52.3333	1253.34
158	52.6667	1261.51
159	53	1268.98
160	53.3333	1277.57
161	53.6667	1285.33
162	54	1293.07
163	54.3333	1300.86
164	54.6667	1307.99
165	55	1315.93
166	55.3333	1323.78
167	55.6667	1332.08
168	56	1340.21
169	56.3333	1348.4
170	56.6667	1356.53
171	57	1364.31
172	57.3333	1372.35
173	57.6667	1380.27
174	58	1388.47
175	58.3333	1396.21
176	58.6667	1404.37
177	59	1411.98
178	59.3333	1419.64
179	59.6667	1426.91
180	60	1434.59
181	60.3333	1442.44
182	60.6667	1450.66
183	61	1458.46
184	61.3333	1466.21
185	61.6667	1473.54
186	62	1480.99
187	62.3333	1489.03
188	62.6667	1496.81
189	63	1504.72
190	63.3333	1512.52
191	63.6667	1520.15
192	64	1527.75
193	64.3333	1535.34
194	64.6667	1542.75
195	65	1550.63
196	65.3333	1558.08
197	65.6667	1565.94
198	66	1573.37
199	66.3333	1580.75
200	66.6667	1588.26
201	67	1595.76
202	67.3333	1603.68
203	67.6667	1611.46
204	68	1619.36
205	68.3333	1627.09
206	68.6667	1634.33
207	69	1642.2
208	69.3333	1649.64
209	69.6667	1657.5
210	70	1665.58
211	70.3333	1673.33
212	70.6667	1681.22
213	71	1688.88
214	71.3333	1696.27
215	71.6667	1704.43
216	72	1712.07
217	72.3333	1720.26
218	72.6667	1727.68
219	73	1735.5
220	73.3333	1742.78
221	73.6667	1750.29
222	74	1758.15
223	74.3333	1765.66
224	74.6667	1773.2
225	75	1780.68
226	75.3333	1788.41
227	75.6667	1795.93
228	76	1803.44
229	76.3333	1810.59
230	76.6667	1817.94
231	77	1825.3
232	77.3333	1832.54
233	77.6667	1840.06
234	78	1847.49
235	78.3333	1855.05
236	78.6667	1862.61
237	79	1869.86
238	79.3333	1876.83
239	79.6667	1884.42
240	80	1891.76
241	80.3333	1899.43
242	80.6667	1907.12
243	81	1914.69
244	81.3333	1922.04
245	81.6667	1928.99
246	82	1936.54
247	82.3333	1943.71
248	82.6667	1950.67
249	83	1958.06
250	83.3333	1965.44
251	83.6667	1972.85
252	84	1980.51
253	84.3333	1987.52
254	84.6667	1995.2
255	85	2002.95
256	85.3333	2010.61
257	85.6667	2017.94
258	86	2025.5
259	86.3333	2032.75
260	86.6667	2039.89
261	87	2047.29
262	87.3333	2055.15
263	87.6667	2062.36
264	88	2069.12
265	88.3333	2075.85
266	88.6667	2083.47
267	89	2090.56
268	89.3333	2097.74
269	89.6667	2104.6
270	90	2111.65
271	90.3333	2119.06
272	90.6667	2126.64
273	91	2133.55
274	91.3333	2140.9
275	91.6667	2148.33
276	92	2155.48
277	92.3333	2163.17
278	92.6667	2170.38
279	93	2177.6
280	93.3333	2184.79
281	93.6667	2191.8
282	94	2199.16
283	94.3333	2206.54
284	94.6667	2214.13
285	95	2221.34
286	95.3333	2228.02
287	95.6667	2235.14
288	96	2242.28
289	96.3333	2249.74
290	96.6667	2257.27
291	97	2264.14
292	97.3333	2271.77
293	97.6667	2278.86
294	98	2285.85
295	98.3333	2292.57
296	98.6667	2300.23
297	99	2306.59
298	99.3333	2314.21
299	99.6667	2321.69
300	100	2328.97

## Sheet: nuRG_1250_CG_2500_Rs_30
index	time(ms)	hmean
0	0	0
1	0.333333	11.76
2	0.666667	24.29
3	1	36.36
4	1.33333	48.75
5	1.66667	61.2
6	2	72.87
7	2.33333	85.39
8	2.66667	97.44
9	3	109.44
10	3.33333	121.96
11	3.66667	134.58
12	4	146.91
13	4.33333	158.86
14	4.66667	171.46
15	5	183.75
16	5.33333	196.38
17	5.66667	208.31
18	6	220.16
19	6.33333	232.27
20	6.66667	244.93
21	7	257
22	7.33333	269.65
23	7.66667	281.69
24	8	293.46
25	8.33333	305.7
26	8.66667	317.68
27	9	330.24
28	9.33333	342.89
29	9.66667	355.36
30	10	367.83
31	10.3333	379.33
32	10.6667	391.35
33	11	403.21
34	11.3333	415.21
35	11.6667	427.46
36	12	439.37
37	12.3333	451.24
38	12.6667	463.58
39	13	475.78
40	13.3333	488.15
41	13.6667	500.31
42	14	512.28
43	14.3333	524.19
44	14.6667	535.51
45	15	547.13
46	15.3333	559.27
47	15.6667	571.45
48	16	583.1
49	16.3333	595.38
50	16.6667	607.71
51	17	620.14
52	17.3333	631.78
53	17.6667	643.58
54	18	655.65
55	18.3333	667.92
56	18.6667	679.9
57	19	691.99
58	19.3333	703.65
59	19.6667	716.07
60	20	728.62
61	20.3333	740.65
62	20.6667	753.03
63	21	765.47
64	21.3333	777.31
65	21.6667	789.3
66	22	801.82
67	22.3333	813.68
68	22.6667	825.36
69	23	837.74
70	23.3333	849.49
71	23.6667	861.42
72	24	873.83
73	24.3333	885.7
74	24.6667	897.39
75	25	908.88
76	25.3333	920.39
77	25.6667	932.12
78	26	944.26
79	26.3333	956.79
80	26.6667	969.24
81	27	981.19
82	27.3333	992.83
83	27.6667	1005.61
84	28	1017.9
85	28.3333	1029.37
86	28.6667	1041.54
87	29	1053.64
88	29.3333	1065.51
89	29.6667	1077.59
90	30	1089.85
91	30.3333	1101.25
92	30.6667	1113.12
93	31	1125.2
94	31.3333	1136.98
95	31.6667	1149.07
96	32	1161.61
97	32.3333	1173.25
98	32.6667	1185.09
99	33	1196.74
100	33.3333	1208.26
101	33.6667	1220.15
102	34	1231.84
103	34.3333	1244.14
104	34.6667	1256.07
105	35	1267.76
106	35.3333	1279.2
107	35.6667	1290.66
108	36	1302.65
109	36.3333	1315.09
110	36.6667	1326.61
111	37	1338.55
112	37.3333	1350.39
113	37.6667	1361.98
114	38	1373.68
115	38.3333	1385.04
116	38.6667	1396.55
117	39	1408.53
118	39.3333	1419.9
119	39.6667	1431.92
120	40	1444.13
121	40.3333	1455.87
122	40.6667	1467.87
123	41	1479.96
124	41.3333	1490.86
125	41.6667	1503.63
126	42	1515.33
127	42.3333	1527.98
128	42.6667	1540.23
129	43	1551.33
130	43.3333	1563.45
131	43.6667	1575.16
132	44	1586.36
133	44.3333	1597.75
134	44.6667	1609.08
135	45	1620.56
136	45.3333	1631.84
137	45.6667	1643.01
138	46	1654.26
139	46.3333	1666.36
140	46.6667	1678.2
141	47	1689.66
142	47.3333	1700.85
143	47.6667	1712.44
144	48	1723.59
145	48.3333	1735.05
146	48.6667	1746.32
147	49	1757.15
148	49.3333	1768.74
149	49.6667	1779.61
150	50	1790.9
151	50.3333	1801.54
152	50.6667	1813.14
153	51	1825
154	51.3333	1836.24
155	51.6667	1847.66
156	52	1859.3
157	52.3333	1870.65
158	52.6667	1882.17
159	53	1893.13
160	53.3333	1904.96
161	53.6667	1915.97
162	54	1926.93
163	54.3333	1937.64
164	54.6667	1948.66
165	55	1960.12
166	55.3333	1971.67
167	55.6667	1982.66
168	56	1994.29
169	56.3333	2004.97
170	56.6667	2016.57
171	57	2028.17
172	57.3333	2039.18
173	57.6667	2050.34
174	58	2060.59
175	58.3333	2071.86
176	58.6667	2082.64
177	59	2093.49
178	59.3333	2104.68
179	59.6667	2115.69
180	60	2126.72
181	60.3333	2137.94
182	60.6667	2148.85
183	61	2159.8
184	61.3333	2170.11
185	61.6667	2180.91
186	62	2192.19
187	62.3333	2203.67
188	62.6667	2214.04
189	63	2224.65
190	63.3333	2235.43
191	63.6667	2246.15
192	64	2256.21
193	64.3333	2266.99
194	64.6667	2277.71
195	65	2288.41
196	65.3333	2298.78
197	65.6667	2309.3
198	66	2319.86
199	66.3333	2330.08
200	66.6667	2340.36
201	67	2350.99
202	67.3333	2361.52
203	67.6667	2371.88
204	68	2382.26
205	68.3333	2392.81
206	68.6667	2402.85
207	69	2412.74
208	69.3333	2422.98
209	69.6667	2433.35
210	70	2443.27
211	70.3333	2453.55
212	70.6667	2463.62
213	71	2474.23
214	71.3333	2483.94
215	71.6667	2494.1
216	72	2504.34
217	72.3333	2514.48
218	72.6667	2525.06
219	73	2535.24
220	73.3333	2544.89
221	73.6667	2555.07
222	74	2564.9
223	74.3333	2574.48
224	74.6667	2584.5
225	75	2594.05
226	75.3333	2604.21
227	75.6667	2613.49
228	76	2622.69
229	76.3333	2632.01
230	76.6667	2642.08
231	77	2651.33
232	77.3333	2660.71
233	77.6667	2670.59
234	78	2679.89
235	78.3333	2688.79
236	78.6667	2698
237	79	2707.04
238	79.3333	2715.83
239	79.6667	2725.47
240	80	2735.02
241	80.3333	2743.89
242	80.6667	2753.55
243	81	2762.76
244	81.3333	2771.71
245	81.6667	2780.72
246	82	2789.08
247	82.3333	2798.19
248	82.6667	2807.25
249	83	2816.11
250	83.3333	2824.9
251	83.6667	2833.68
252	84	2842.25
253	84.3333	2850.92
254	84.6667	2859.45
255	85	2868.14
256	85.3333	2876.59
257	85.6667	2885.41
258	86	2893.41
259	86.3333	2902.15
260	86.6667	2910.5
261	87	2918.79
262	87.3333	2926.98
263	87.6667	2935.1
264	88	2943.01
265	88.3333	2951.28
266	88.6667	2959.35
267	89	2967.56
268	89.3333	2975.47
269	89.6667	2983.32
270	90	2991.58
271	90.3333	2999.3
272	90.6667	3007.07
273	91	3014.78
274	91.3333	3022.6
275	91.6667	3030.09
276	92	3037.72
277	92.3333	3044.86
278	92.6667	3051.97
279	93	3059.63
280	93.3333	3067.01
281	93.6667	3073.75
282	94	3080.69
283	94.3333	3087.79
284	94.6667	3095.07
285	95	3102.3
286	95.3333	3109.23
287	95.6667	3116.1
288	96	3122.89
289	96.3333	3129.44
290	96.6667	3136.23
291	97	3142.64
292	97.3333	3149.53
293	97.6667	3156.11
294	98	3162.39
295	98.3333	3168.58
296	98.6667	3175.28
297	99	3181.66
298	99.3333	3187.65
299	99.6667	3193.86
300	100	3200.05

## Sheet: nuRG_1250_CG_2500_Rs_40
index	time(ms)	hmean
0	0	0
1	0.333333	15.49
2	0.666667	32.08
3	1	48.25
4	1.33333	64.46
5	1.66667	79.92
6	2	95.64
7	2.33333	111.4
8	2.66667	127.79
9	3	144.18
10	3.33333	160.2
11	3.66667	176.17
12	4	192.4
13	4.33333	208.67
14	4.66667	224.8
15	5	240.97
16	5.33333	257.27
17	5.66667	273.28
18	6	289.52
19	6.33333	305.5
20	6.66667	322.27
21	7	339.01
22	7.33333	354.53
23	7.66667	370.69
24	8	387.65
25	8.33333	403.93
26	8.66667	420.54
27	9	436.99
28	9.33333	452.46
29	9.66667	468.18
30	10	484.29
31	10.3333	499.85
32	10.6667	515.54
33	11	532.08
34	11.3333	548.48
35	11.6667	564.78
36	12	580.63
37	12.3333	596.98
38	12.6667	613.15
39	13	629.1
40	13.3333	645.03
41	13.6667	661.02
42	14	676.56
43	14.3333	692.72
44	14.6667	709.1
45	15	725.23
46	15.3333	741.51
47	15.6667	757.08
48	16	772.99
49	16.3333	788.91
50	16.6667	804.97
51	17	821.27
52	17.3333	837.72
53	17.6667	854.68
54	18	870.82
55	18.3333	886.5
56	18.6667	903.06
57	19	919.22
58	19.3333	935.68
59	19.6667	951.21
60	20	966.83
61	20.3333	982.47
62	20.6667	998.08
63	21	1014.65
64	21.3333	1030.19
65	21.6667	1046.43
66	22	1062.48
67	22.3333	1078.28
68	22.6667	1093.33
69	23	1108.21
70	23.3333	1124.79
71	23.6667	1141
72	24	1157.34
73	24.3333	1173.32
74	24.6667	1189.12
75	25	1204.24
76	25.3333	1219.66
77	25.6667	1234.97
78	26	1250.35
79	26.3333	1266.36
80	26.6667	1281.78
81	27	1297.26
82	27.3333	1313.62
83	27.6667	1329.7
84	28	1344.62
85	28.3333	1360.15
86	28.6667	1375.92
87	29	1391.48
88	29.3333	1407.26
89	29.6667	1422.6
90	30	1437.98
91	30.3333	1453.91
92	30.6667	1469.26
93	31	1484.39
94	31.3333	1499.9
95	31.6667	1514.93
96	32	1530.79
97	32.3333	1545.85
98	32.6667	1561.43
99	33	1576.63
100	33.3333	1592.05
101	33.6667	1607.82
102	34	1622.65
103	34.3333	1638.14
104	34.6667	1654.46
105	35	1669.2
106	35.3333	1684.8
107	35.6667	1699.96
108	36	1715.65
109	36.3333	1730.74
110	36.6667	1746.15
111	37	1761.36
112	37.3333	1776.53
113	37.6667	1792.32
114	38	1807.11
115	38.3333	1822.3
116	38.6667	1837.58
117	39	1852.74
118	39.3333	1867.79
119	39.6667	1883.12
120	40	1898.37
121	40.3333	1912.94
122	40.6667	1927.58
123	41	1942.52
124	41.3333	1957.01
125	41.6667	1971.9
126	42	1986.61
127	42.3333	2001.33
128	42.6667	2016.41
129	43	2031.95
130	43.3333	2046.25
131	43.6667	2060.89
132	44	2075.13
133	44.3333	2089.92
134	44.6667	2105.15
135	45	2119.34
136	45.3333	2134.37
137	45.6667	2148.76
138	46	2163.29
139	46.3333	2178.5
140	46.6667	2192.82
141	47	2207.76
142	47.3333	2222.04
143	47.6667	2236.23
144	48	2249.95
145	48.3333	2263.65
146	48.6667	2277.44
147	49	2292.17
148	49.3333	2305.54
149	49.6667	2319.85
150	50	2333.48
151	50.3333	2347.94
152	50.6667	2362.4
153	51	2376.2
154	51.3333	2389.87
155	51.6667	2403.97
156	52	2417.39
157	52.3333	2430.81
158	52.6667	2444.25
159	53	2458.01
160	53.3333	2471.87
161	53.6667	2485.59
162	54	2499.31
163	54.3333	2513.03
164	54.6667	2526.17
165	55	2539.9
166	55.3333	2552.77
167	55.6667	2565.63
168	56	2578.38
169	56.3333	2591.99
170	56.6667	2604.9
171	57	2617.71
172	57.3333	2630.63
173	57.6667	2643.2
174	58	2656.44
175	58.3333	2668.79
176	58.6667	2680.99
177	59	2693.75
178	59.3333	2705.81
179	59.6667	2718.72
180	60	2731.07
181	60.3333	2743.04
182	60.6667	2755.14
183	61	2767.43
184	61.3333	2779.55
185	61.6667	2792.34
186	62	2804.53
187	62.3333	2815.9
188	62.6667	2827.74
189	63	2839.33
190	63.3333	2850.96
191	63.6667	2862.9
192	64	2873.93
193	64.3333	2884.9
194	64.6667	2895.96
195	65	2906.65
196	65.3333	2917.77
197	65.6667	2929.22
198	66	2939.93
199	66.3333	2950.88
200	66.6667	2961.42
201	67	2971.94
202	67.3333	2982.93
203	67.6667	2993.25
204	68	3003.3
205	68.3333	3013.61
206	68.6667	3023.8
207	69	3033.92
208	69.3333	3044.24
209	69.6667	3054.03
210	70	3063.56
211	70.3333	3073.02
212	70.6667	3082.64
213	71	3092.05
214	71.3333	3100.93
215	71.6667	3110.05
216	72	3119.03
217	72.3333	3128.16
218	72.6667	3137.25
219	73	3146.34
220	73.3333	3155.21
221	73.6667	3163.76
222	74	3172.31
223	74.3333	3180.91
224	74.6667	3189.83
225	75	3197.76
226	75.3333	3205.82
227	75.6667	3213.95
228	76	3221.81
229	76.3333	3229.7
230	76.6667	3237
231	77	3244.61
232	77.3333	3251.6
233	77.6667	3259.11
234	78	3266.64
235	78.3333	3274.04
236	78.6667	3281.13
237	79	3287.32
238	79.3333	3294.34
239	79.6667	3300.9
240	80	3307.61
241	80.3333	3314.14
242	80.6667	3320.8
243	81	3327.08
244	81.3333	3333.29
245	81.6667	3339.43
246	82	3345.31
247	82.3333	3351.36
248	82.6667	3357.37
249	83	3363.38
250	83.3333	3368.84
251	83.6667	3374.52
252	84	3379.65
253	84.3333	3385.12
254	84.6667	3390.69
255	85	3395.82
256	85.3333	3401.17
257	85.6667	3406.36
258	86	3411.52
259	86.3333	3416.26
260	86.6667	3420.57
261	87	3425.02
262	87.3333	3429.55
263	87.6667	3433.8
264	88	3438.06
265	88.3333	3442.14
266	88.6667	3446.44
267	89	3450.44
268	89.3333	3454.29
269	89.6667	3458.45
270	90	3462.29
271	90.3333	3465.72
272	90.6667	3469.04
273	91	3472.45
274	91.3333	3475.56
275	91.6667	3478.98
276	92	3481.98
277	92.3333	3485.07
278	92.6667	3488.16
279	93	3491.45
280	93.3333	3494.41
281	93.6667	3497.33
282	94	3500.16
283	94.3333	3502.97
284	94.6667	3505.78
285	95	3508.39
286	95.3333	3510.92
287	95.6667	3513.39
288	96	3515.93
289	96.3333	3518.13
290	96.6667	3520.56
291	97	3522.88
292	97.3333	3525.21
293	97.6667	3527.54
294	98	3529.8
295	98.3333	3531.7
296	98.6667	3533.75
297	99	3535.57
298	99.3333	3537.33
299	99.6667	3539.22
300	100	3540.86

## Sheet: nuRG_1250_CG_2500_Rs_50
index	time(ms)	hmean
0	0	0
1	0.333333	19.06
2	0.666667	39.02
3	1	58.75
4	1.33333	79.52
5	1.66667	100.5
6	2	121.33
7	2.33333	140.39
8	2.66667	160.36
9	3	180.24
10	3.33333	200.25
11	3.66667	220.79
12	4	241.45
13	4.33333	261.76
14	4.66667	282.19
15	5	302.43
16	5.33333	321.86
17	5.66667	341.41
18	6	361.68
19	6.33333	381.68
20	6.66667	402.24
21	7	421.71
22	7.33333	442.32
23	7.66667	461.94
24	8	481.6
25	8.33333	502.45
26	8.66667	523.13
27	9	543.16
28	9.33333	562.43
29	9.66667	582.74
30	10	602.66
31	10.3333	622.87
32	10.6667	642.39
33	11	662.69
34	11.3333	683.37
35	11.6667	703.99
36	12	723.39
37	12.3333	743.69
38	12.6667	763.98
39	13	783.74
40	13.3333	802.96
41	13.6667	822.61
42	14	842.09
43	14.3333	862.2
44	14.6667	881.93
45	15	902.68
46	15.3333	922.79
47	15.6667	942.86
48	16	962.45
49	16.3333	982.41
50	16.6667	1001.57
51	17	1021.98
52	17.3333	1041.87
53	17.6667	1060.99
54	18	1080.12
55	18.3333	1100.03
56	18.6667	1119.52
57	19	1139.81
58	19.3333	1159.62
59	19.6667	1179.79
60	20	1198.87
61	20.3333	1218.66
62	20.6667	1237.95
63	21	1257.4
64	21.3333	1277.12
65	21.6667	1296.87
66	22	1316.84
67	22.3333	1336.11
68	22.6667	1355.45
69	23	1375.06
70	23.3333	1394.66
71	23.6667	1414.48
72	24	1433.5
73	24.3333	1452.04
74	24.6667	1470.93
75	25	1490.31
76	25.3333	1509.42
77	25.6667	1528.95
78	26	1548.21
79	26.3333	1567.94
80	26.6667	1587.89
81	27	1607.88
82	27.3333	1627.29
83	27.6667	1646.27
84	28	1666.06
85	28.3333	1684.63
86	28.6667	1704.07
87	29	1723.93
88	29.3333	1742.28
89	29.6667	1761.94
90	30	1781.16
91	30.3333	1799.46
92	30.6667	1818.21
93	31	1836.84
94	31.3333	1855.25
95	31.6667	1873.87
96	32	1892.86
97	32.3333	1911.66
98	32.6667	1930.64
99	33	1949.42
100	33.3333	1968.1
101	33.6667	1986.86
102	34	2004.9
103	34.3333	2023.85
104	34.6667	2042.17
105	35	2060.58
106	35.3333	2078.4
107	35.6667	2097.39
108	36	2115.64
109	36.3333	2134.82
110	36.6667	2152.99
111	37	2171.21
112	37.3333	2189.54
113	37.6667	2207.23
114	38	2224.85
115	38.3333	2241.91
116	38.6667	2259.4
117	39	2276.36
118	39.3333	2294.24
119	39.6667	2311.69
120	40	2329.15
121	40.3333	2346.7
122	40.6667	2363.4
123	41	2380.86
124	41.3333	2398.62
125	41.6667	2415.54
126	42	2432.72
127	42.3333	2449.39
128	42.6667	2466.27
129	43	2483.33
130	43.3333	2500.01
131	43.6667	2517.09
132	44	2534.33
133	44.3333	2550.89
134	44.6667	2567.02
135	45	2583.45
136	45.3333	2599.57
137	45.6667	2615.74
138	46	2632.26
139	46.3333	2648.17
140	46.6667	2664.45
141	47	2680.58
142	47.3333	2696.19
143	47.6667	2712.11
144	48	2727.85
145	48.3333	2742.94
146	48.6667	2758.71
147	49	2773.48
148	49.3333	2788.68
149	49.6667	2803.73
150	50	2818.95
151	50.3333	2834.12
152	50.6667	2848.79
153	51	2863
154	51.3333	2877.07
155	51.6667	2891.27
156	52	2905.08
157	52.3333	2919.39
158	52.6667	2932.82
159	53	2946.6
160	53.3333	2959.77
161	53.6667	2972.91
162	54	2986.01
163	54.3333	2998.71
164	54.6667	3011.54
165	55	3023.91
166	55.3333	3036.26
167	55.6667	3048.65
168	56	3060.85
169	56.3333	3072.65
170	56.6667	3084.7
171	57	3096.29
172	57.3333	3107.85
173	57.6667	3119.43
174	58	3131.12
175	58.3333	3142.25
176	58.6667	3153.1
177	59	3164.27
178	59.3333	3174.63
179	59.6667	3185.19
180	60	3195.49
181	60.3333	3205.59
182	60.6667	3215.29
183	61	3225.42
184	61.3333	3235.44
185	61.6667	3245.17
186	62	3254.5
187	62.3333	3263.14
188	62.6667	3272.16
189	63	3281.7
190	63.3333	3289.96
191	63.6667	3298.21
192	64	3306.76
193	64.3333	3315.24
194	64.6667	3323.14
195	65	3330.98
196	65.3333	3338.66
197	65.6667	3345.79
198	66	3353.22
199	66.3333	3360.33
200	66.6667	3367.32
201	67	3373.92
202	67.3333	3380.53
203	67.6667	3387.29
204	68	3393.55
205	68.3333	3399.91
206	68.6667	3405.64
207	69	3411.24
208	69.3333	3417.1
209	69.6667	3422.84
210	70	3428.32
211	70.3333	3433.61
212	70.6667	3438.86
213	71	3443.88
214	71.3333	3448.75
215	71.6667	3453.77
216	72	3458.42
217	72.3333	3463.06
218	72.6667	3467.2
219	73	3471.63
220	73.3333	3475.92
221	73.6667	3479.87
222	74	3483.76
223	74.3333	3487.42
224	74.6667	3491.38
225	75	3495.05
226	75.3333	3498.7
227	75.6667	3502.03
228	76	3505.27
229	76.3333	3508.68
230	76.6667	3511.4
231	77	3514.24
232	77.3333	3517.27
233	77.6667	3520
234	78	3522.59
235	78.3333	3525.33
236	78.6667	3528.09
237	79	3530.73
238	79.3333	3533.08
239	79.6667	3535.49
240	80	3537.75
241	80.3333	3540.1
242	80.6667	3542.21
243	81	3544.17
244	81.3333	3546.27
245	81.6667	3548.39
246	82	3550.23
247	82.3333	3552.19
248	82.6667	3553.97
249	83	3555.79
250	83.3333	3557.23
251	83.6667	3558.9
252	84	3560.41
253	84.3333	3561.84
254	84.6667	3563.44
255	85	3564.79
256	85.3333	3566.19
257	85.6667	3567.54
258	86	3568.53
259	86.3333	3569.76
260	86.6667	3570.77
261	87	3571.81
262	87.3333	3572.83
263	87.6667	3574.01
264	88	3574.89
265	88.3333	3575.75
266	88.6667	3576.66
267	89	3577.5
268	89.3333	3578.3
269	89.6667	3579.15
270	90	3579.84
271	90.3333	3580.66
272	90.6667	3581.51
273	91	3582.09
274	91.3333	3582.86
275	91.6667	3583.57
276	92	3584.25
277	92.3333	3584.85
278	92.6667	3585.39
279	93	3585.92
280	93.3333	3586.4
281	93.6667	3586.81
282	94	3587.35
283	94.3333	3587.81
284	94.6667	3588.36
285	95	3588.78
286	95.3333	3589.09
287	95.6667	3589.49
288	96	3589.88
289	96.3333	3590.36
290	96.6667	3590.74
291	97	3591.1
292	97.3333	3591.41
293	97.6667	3591.73
294	98	3592.01
295	98.3333	3592.31
296	98.6667	3592.6
297	99	3592.84
298	99.3333	3593.07
299	99.6667	3593.32
300	100	3593.57

## Sheet: nuRG_1250_CG_2500_Rs_60
index	time(ms)	hmean
0	0	0
1	0.333333	22.59
2	0.666667	46.65
3	1	70.16
4	1.33333	93.74
5	1.66667	118.44
6	2	143.01
7	2.33333	167.47
8	2.66667	192.2
9	3	215.07
10	3.33333	238.25
11	3.66667	262.45
12	4	286.3
13	4.33333	310.43
14	4.66667	333.7
15	5	357.59
16	5.33333	381.88
17	5.66667	405.82
18	6	430.48
19	6.33333	453.97
20	6.66667	477.82
21	7	502.07
22	7.33333	526.34
23	7.66667	550.37
24	8	573.95
25	8.33333	599.03
26	8.66667	623.06
27	9	647.23
28	9.33333	670.84
29	9.66667	695.51
30	10	720.34
31	10.3333	744.45
32	10.6667	768.22
33	11	792.08
34	11.3333	814.93
35	11.6667	839.62
36	12	864.37
37	12.3333	888.15
38	12.6667	912.52
39	13	936.85
40	13.3333	960.74
41	13.6667	985.62
42	14	1010.07
43	14.3333	1033.23
44	14.6667	1056.4
45	15	1080.13
46	15.3333	1103.91
47	15.6667	1127.45
48	16	1151.35
49	16.3333	1174.58
50	16.6667	1197.76
51	17	1221.54
52	17.3333	1245.03
53	17.6667	1268.66
54	18	1292.02
55	18.3333	1315.39
56	18.6667	1338.33
57	19	1362.13
58	19.3333	1385.87
59	19.6667	1408.49
60	20	1432.16
61	20.3333	1455.33
62	20.6667	1478.54
63	21	1500.34
64	21.3333	1523.31
65	21.6667	1546.73
66	22	1569.25
67	22.3333	1592.41
68	22.6667	1615.73
69	23	1638.53
70	23.3333	1661.72
71	23.6667	1684.08
72	24	1706.62
73	24.3333	1729.7
74	24.6667	1753.14
75	25	1775.5
76	25.3333	1798.99
77	25.6667	1821.43
78	26	1843.46
79	26.3333	1865.97
80	26.6667	1888.64
81	27	1911.31
82	27.3333	1934.42
83	27.6667	1956.88
84	28	1979.12
85	28.3333	2000.95
86	28.6667	2022.39
87	29	2045.1
88	29.3333	2066.85
89	29.6667	2088.62
90	30	2110.43
91	30.3333	2131.75
92	30.6667	2152.69
93	31	2174.52
94	31.3333	2196.05
95	31.6667	2216.51
96	32	2237.97
97	32.3333	2258.97
98	32.6667	2280.43
99	33	2301.49
100	33.3333	2323.85
101	33.6667	2344.79
102	34	2365.93
103	34.3333	2385.82
104	34.6667	2406.97
105	35	2428.34
106	35.3333	2449.41
107	35.6667	2469.23
108	36	2489.41
109	36.3333	2509.05
110	36.6667	2529.37
111	37	2549.16
112	37.3333	2569.05
113	37.6667	2589.4
114	38	2608.58
115	38.3333	2627.19
116	38.6667	2646.94
117	39	2665.99
118	39.3333	2684.3
119	39.6667	2703.14
120	40	2721.35
121	40.3333	2740.35
122	40.6667	2758.67
123	41	2776.83
124	41.3333	2793.95
125	41.6667	2811.29
126	42	2829.3
127	42.3333	2846.91
128	42.6667	2864.35
129	43	2881.46
130	43.3333	2897.86
131	43.6667	2914.3
132	44	2930.4
133	44.3333	2947.05
134	44.6667	2963.08
135	45	2979.33
136	45.3333	2994.43
137	45.6667	3009.84
138	46	3025.21
139	46.3333	3039.99
140	46.6667	3055.01
141	47	3069.1
142	47.3333	3082.93
143	47.6667	3097.56
144	48	3111.71
145	48.3333	3125.35
146	48.6667	3138.38
147	49	3151.32
148	49.3333	3163.89
149	49.6667	3176.43
150	50	3189.08
151	50.3333	3201.13
152	50.6667	3212.84
153	51	3224.84
154	51.3333	3236.81
155	51.6667	3247.83
156	52	3258.95
157	52.3333	3269.57
158	52.6667	3279.59
159	53	3289.56
160	53.3333	3299.66
161	53.6667	3309.36
162	54	3319.38
163	54.3333	3328.74
164	54.6667	3337.57
165	55	3346.66
166	55.3333	3355.32
167	55.6667	3363.88
168	56	3372.01
169	56.3333	3380.4
170	56.6667	3387.99
171	57	3395.41
172	57.3333	3403.07
173	57.6667	3409.8
174	58	3416.57
175	58.3333	3422.92
176	58.6667	3429.01
177	59	3435.42
178	59.3333	3441.58
179	59.6667	3447.57
180	60	3453.37
181	60.3333	3458.34
182	60.6667	3463.61
183	61	3469.19
184	61.3333	3474.1
185	61.6667	3478.98
186	62	3483.33
187	62.3333	3487.83
188	62.6667	3492.14
189	63	3496.38
190	63.3333	3500.71
191	63.6667	3504.54
192	64	3508.25
193	64.3333	3512.23
194	64.6667	3516.02
195	65	3519.46
196	65.3333	3522.93
197	65.6667	3526.19
198	66	3529.13
199	66.3333	3532.25
200	66.6667	3535.32
201	67	3538.3
202	67.3333	3541.09
203	67.6667	3543.64
204	68	3545.92
205	68.3333	3548.07
206	68.6667	3550.24
207	69	3552.3
208	69.3333	3554.47
209	69.6667	3556.33
210	70	3558.14
211	70.3333	3559.97
212	70.6667	3561.67
213	71	3563.35
214	71.3333	3565.04
215	71.6667	3566.7
216	72	3568.16
217	72.3333	3569.66
218	72.6667	3570.9
219	73	3572.08
220	73.3333	3573.3
221	73.6667	3574.54
222	74	3575.73
223	74.3333	3576.85
224	74.6667	3577.93
225	75	3578.93
226	75.3333	3579.91
227	75.6667	3580.73
228	76	3581.37
229	76.3333	3582.3
230	76.6667	3583.02
231	77	3583.79
232	77.3333	3584.48
233	77.6667	3585.16
234	78	3585.96
235	78.3333	3586.52
236	78.6667	3587.22
237	79	3587.75
238	79.3333	3588.31
239	79.6667	3588.91
240	80	3589.47
241	80.3333	3590.04
242	80.6667	3590.45
243	81	3590.95
244	81.3333	3591.35
245	81.6667	3591.87
246	82	3592.12
247	82.3333	3592.37
248	82.6667	3592.75
249	83	3592.97
250	83.3333	3593.31
251	83.6667	3593.61
252	84	3593.99
253	84.3333	3594.15
254	84.6667	3594.44
255	85	3594.63
256	85.3333	3594.86
257	85.6667	3595.04
258	86	3595.26
259	86.3333	3595.46
260	86.6667	3595.64
261	87	3595.82
262	87.3333	3596.01
263	87.6667	3596.23
264	88	3596.43
265	88.3333	3596.64
266	88.6667	3596.73
267	89	3596.83
268	89.3333	3597
269	89.6667	3597.12
270	90	3597.23
271	90.3333	3597.31
272	90.6667	3597.42
273	91	3597.59
274	91.3333	3597.71
275	91.6667	3597.82
276	92	3597.93
277	92.3333	3598.02
278	92.6667	3598.15
279	93	3598.21
280	93.3333	3598.32
281	93.6667	3598.43
282	94	3598.52
283	94.3333	3598.58
284	94.6667	3598.68
285	95	3598.71
286	95.3333	3598.78
287	95.6667	3598.84
288	96	3598.9
289	96.3333	3598.95
290	96.6667	3599
291	97	3599.01
292	97.3333	3599.02
293	97.6667	3599.04
294	98	3599.1
295	98.3333	3599.11
296	98.6667	3599.15
297	99	3599.22
298	99.3333	3599.26
299	99.6667	3599.29
300	100	3599.33
