# Supplementary material for: A quantitative account of mammalian rod phototransduction with PDE6 dimeric activation: responses to bright flashes
Source: Open Biol. 2020 Jan 8;10(1):190241. doi: 10.1098/rsob.190241 (PMC7014685; doi:10.1098/rsob.190241)
Supplement: Code and simulated data [file rsob190241supp2.zip › Walk2/Walk/DEVELOP.TXT]

Develop.txt                   Walk Development List              Oct 96
                              *********************

Still to do:

- %occupancy somehow accepts focus
- changing grid size should change number of Rs molecules according to
  their density
- disable new and open when readfreeze
- disable 'next run' dialog if minimised
- An easier way of doing repeat demonstrations would be good. You want to
  just click on 'File|New' button, and have a single-button way of restarting.
  (rather than having to say no, I don't want to save, yes, I would like to
  use the same settings).
- Sometimes 'New Run' appears in the settings dialog, but it is always greyed.
  How strange!
- We don't really need an 'apply' button. A simple 'OK', 'Cancel' would be
  nicer. Is 'reset' needed?
- It would be nice to have a 'default' button that restores just the current
  value, but this is way too hard to implement.
- Function key shortcuts, and accelerators, should be made to work whichever
  window is in the foreground. Maybe they should all be redone and re-rationalised.
- With wide toolbar, it would be nice to have the key next to the button.
- The just-one/unlimited are kind of for guidance only. Once it has been
  stopped, then it should convert that to an 'upto'. This would mean
  that, if you go to Settings after a run has been completed and you
  click Apply, it does not ask you if you want to do more unless you
  have actually gone to that page and asked for more.
- Hitting 'view toolbar narrow' or 'view toolbar wide' should re-enable visible,
  if visible was off.
- When walk is restored after it has completed a run in the minimized state,
  the display is positioned wrongly.
- Printing needs to be implemented
- If you have just opened a log file, and do 'more sweeps', then
  it should warn you that it is going to add to the file.
- It would be good to be able to scan through ranges of raw sweeps, or to
  export them as text is some good way
- The speed slider perhaps should change the n. of cycles per frame, rather
  than just being used to slow it down.
- Multi-runs should start at the same magification. In fact, the F8
  key should start it out largish
- The 'More Runs' button, if you have not saved, should offer a quick
  way to start again from time zero, leaving the key dialog up,
  for demonstration purposes. Similar to a 'Reset' on the simulation
  menu
- Investigate extreme slowness of generalpix simulations
- Perhaps File|New should be sorted by name, rather than arbitrary?
- Small tG* should be prohibited. Say, 20*dt ?
- Similarly for tGGTP.
- The little notice boxes should not accept focus
- If you turn off dimeric, a message suggesting that you double E conc.
- Changing dt during the run should cause rescaling of production times,
  or cause a warning when displaying the graph.
- Do something about maximising the Walk window in the walkthrough.
- Orientation of bitmap not taken into account for rendering molecules,
- Check if template still exists when opening a file;
  if it doesn't, set flags appropriately
- Order for TABC drawing:   for normal use:
  buttons                   innards
  tabc                      buttons
  innards                   tabc
  and check that accelerator keys do in fact have an ascii thing
  before comparing them. (Alt-F10)
  Also, if you DISABLE the other controls, then Windows will not
  crash. And the shortcuts for the pages should really be
  in the tab control itself. This would mean no keyboard handler
  needed.
- help needs to be written
- When a non-priveleged user opens a file with E**s, he can still do more runs.
- When zoomed out, you can only move the thing over a restricted area on the
  screen.
- remember zoom between runs
- only save changed summary data if you answered a prompt to do so.
- The curious case of Test3 which appears to have no data. No mean &c.

In version 2.00
- fixed bug that crashed it whenever, upon reacting, the memory log needed
  to be expanded.
- removed 'ceil' from n_eDENSITY, n_gDENSITY, so that it correctly takes
  a floating point value for stochastic-nMols.
- Fixed up problem with opening the file that was currently open
- Make it prompt if you want to save changes to summary-data calculations
- Enlarged electrical response settings dialog edit fields, and some annotation
- Fixed um2/s positioning in Grid dialog
- When you do File|Open, the 'key' dialog doesn't show any numbers
- Sounds have been changed
- small alteration to negative teff. Now theory matches much more closely
- Made it accept a command line argument for a file to load, or -n filename.wlt
  to start a new run
- Integrates properly with shell now
- grid size previews of molecules in settings don't change. Well, they do now.
- every time you open a file it used to touch the date. Now it only does that
  if the summary data has changed. (eg. if you recalculated electrical stuff).
  It looks too hard to prompt the user whether this should be done or not.
- remember position of main walk window. Done.
- in settings|Batch, prohibit '.' in filename
- Start run with multi R* but no logging. After a ms, click on Settings|Batch
  and put in a filename. When you hit Apply, it rescatters molecules.
  And the end of a run it gives a IndicateNextRun error.
  Fixed by 1. only do digestmols() if not isstarted; 2. changed the
  'apply' log stuff from old-version log to new-version log.
- batch/logfile/browse in settings should turn on log buttons
- dimeric, and fixed 3 multiple R*, it always crashes at the end of the
  first run with pow: OVERFLOW error. ('dimeric multi test')
  Fixed. (although I couldn't find the template). It's because the
  'ifdimeric' bit in DoElecConc missed out a scale facter of 0.000001,
  leading to negative values for concentration that couldn't be raised
  to a power.
- And the 'simulation' menu is empty. Fixed. This had been because
  (?) Trevor had mistakenly deleted the second copy of the menu which
  doesn't have the 'electrical' option.
- when zero r*s, it seems not to write to disk. It seems to now.
- number of R*=0 can stop it ONLY if it was like that at the beginning.
  If they've simply decayed to zero, then shouldn't. Fixed, by changing
  the bit in psim/step that tests for isdone conditions
- conc: G, E stochastic should be implemented. ALso, it completely ignores
  the values you type in. Fixed by setting the density in digestessentials()
  just after digestconc.
- After file|open, you're able to do zap, go, slow, med, fast, max, when you
  should actually have to do more runs. Fixed, with the following changes:
  in PerformLoadLog, 'isdone' set to true and 'issetoff' to true;
  in SimWin/SetupWindow, cond. for 'showendofrun' change, and mustpause=true;
  psett/digestconc changed cond. for reseeding from 'issetoff' to 'isstarted'.
- stochastic number is only ever based on the first run. Fixed, through change
  in 'digestconc' above.
- Order of Buttons on toolbar changed: Zap below Go/Pause; Key above Settings.
- Function key definitions rearranged:
  F1=Help      F2=Go/Pause   F3=Zap       F4=Performance
  F5=Zoom out  F6=Normal     F7=Zoom in   F8=Find R*
  F9=Key       F10=Settings  F11=Graphs
- Switched to InstallShield
- tooltips. Done.
- Put an indicator up for load. Not needed any more because loading is so fast.
- You should check the date of the snapfile vs logfile if you
  tried to load an internal snapfile.
  If the logfile is more recent (ie. it probably doesn't
  correspond), then give a warning.
  Not needed any more, since all snapfiles at the ends of logs are internal.
- Graphs needs an icon. Done.
- Position of graphs and key windows should be loaded from .ini when
  you start the application, and saved when you close it. When you
  start your first new thing, they should not be displayed. But if ever
  you start a new thing (eg. with File|New) when they were actually
  displayed before, then they should stay up. Done.
- It'd be good if the minimized walk icon could indicate whether or not
  it was running. Done.
- When you do file/new template, the title is "- Walk template", rather
  than untitled. And when you do File|SaveTemplate, it gives an error. Done.
- The buttons for random numbers should either be greyed out, or implemented
- Things like variance should be actually DISABLED if you have only
  done one run (ie. when you load it aftwerwards) (done)
- When the graph is drawing 1000 raw sweeps, it takes a while. It would
  be nicer if it could draw them more quickly, perhaps drawing them on
  in batches of 10. (done)
- If open log file, turn off loggging, then change a parameter,
  you get a warning message. Reply No and it changes it anyway if
  it was a check-box or circle. And warning is not given subsequently. Fixed.
- The random number stored with snapshots is not actually properly used
  So, when you save a snapshot and load it again, or save a run half way through,
  it is not actually repeatable. (almost done?)
- An abandon button for the chugging-through-past-runs would be nice. (done)
- Upon first reading a file, the Zap button is enabled when it ought not
  to be. Clicking it disables the 'more sweeps button', and replaces it with the
  Pause/Go button. A second click brings up the speed slider. Weird! (done)
- done poisson for stoch. n. mols.
- At the moment, the R* looks around and picks on one adjacent G.
  Only then does it check probabilities. If it doesn't make it, then
  this R* is done for the turn, in the case that it is not diffusion
  limited and tGGTP>dt. Wheras the test should be in the opposite way.
  That is, you it should look around and do probabilities, and once it
  has found an adjacent G that passes the probability test, only then
  should it do this one exclusively. (done)
- Previous positions of windows should be remembered. I guess they'd be read
  in from a .ini file when walk starts, and written out when walk ends.
  Graphs and Key mainly. Key stays up when you do file-new; graph does not. (done).
- log_getfield:
  if (len!=0) c[searchlen+len]=0 to make sure it doesn't overrun
  changed to c[99]
- file new dialog::subdone
  if (istemplate)
  added batch.istemplatesaved=false
   to fix up title bar problem, and saving being passed null templatename
- log_filetemplate
  removed the fflush at the end, from after the fclose.
- TParam::digestmols, digestprod.
  In digestmols, used conc.R.effNmols for the size of the R array; in both,
  in case of shortcut, multiplied number of guess G*s by ReffNmols.
- TParam::scatter. Changed check on mols.rsize of <=conc.R.effNmols from <=3
- TParam::RBS_scatter and RBX_scatter changed for multi R*
- RBS_simstep. multiple R*s
- TBNum(num,furthersubdivisions)
- TPBog Error should close file if necessary
- GetDword, ... have *disp passed, and it can be null
- functions return immediately if given zero secloc
- when doing GetLoc, allow for possibility that some entries are NULL
  But in spite of this, still go for the biggest
- allowed to to SetLoc to write a local section that previously had
  been NULL. Probably requires changing SetSecLoc and WriteNewSection so
  that things can still count as local even if they were zero when written.
  Or maybe deciding that it's only the CODE component of a section--not the
  index--that is important when SetSecLoc-ing.
- DeleteSection made recursive to delete all its subsections
- isactiveoutstanding assumes the semantics of the old isrunlogstarted if
  we're using a text log, but of the new if we're using a binary log. The two
  are incomaptible.
- copyfrom had activerunnumber added
- simwin canclose. Changed the thing to time.isactiveoutstanding
- Binfile caches last *entire data structure* loaded from anything
- update text version of binfile
- recompile binfile
- changed file/open, file/save, file/new, updatelog to new pbog
- digestmols treats R just like G and E
- S_simreactions
- react_rg
- tab tips for toolbar
- Loading and saving. Must handle multiple R*s.
- simstep has test on each R* decaying
- figure out how inactivation works, and whether this works with snapshots
- InitSimStep doesn't need changing
- react_gprod takes index of causing r molecule
- react_rg, doing R->RG, needs to go to end of nsrs.
- simstep. Multiple splits.
- react_grlatesplit requires rindex. Also grquicksplit.
- having multiple splits requires that we keep track, for each rg, of
  which gr it's with
- RBX_simstep, RGS_simstep, RGX_simstep
- X_simreactions
- S_simreactions, X_simreactions: if it did react, then we can't increment
  'i' otherwise we wouldn't be giving them all a fair chance. Turn
  react_ge into a bool so we can tell if it reacted
- collision detection with R*, both S and X, testing tranche vs individual
- savecurrentstate now saves templatediffs as well as everything else
- grid.cGr created. Changes to header file, pmain.cpp constructor,
  bdef.h, bdef.cpp, SecDoTemplate, SecLoadGrid
- psim now uses grid.cX instead of constant col_cX throughout
- S_move_GRmol, X_move_GRmol. Must take into account multiple R*s. ie.
  pass the &rm[i] to say with which R* it is moving
- Formally, number-produced was invalid upon loading a snapshot
  ngsprod & family have been moved from internal to mols, and stored in
  the template.
- remembers positions of most dialogs, and the tab on settings. It doesn't
  remember the zoom factor. That turned out to be really difficult.
- an asterisk appears in the title bar if it's running.
- Check that G* decaying does not screw up order of GR
- put a render() at the end of a run if you were running maxed. This is because
  some operations (react_rg) updated the bitmap, while regular movements didn't,
  leading to eg. appearence of lots of GR molecules.
- changing number of E molecules doesn't seem permament.
- restore gup putting up graph at end of run
- restore two commented out lines in Vslider
- fix up vslider. (crashed when Walk lost focus)
- startfreeze/endfreeze on graphs, summary things that do progress controls
  on scanning the log
- file|save must be protected against readfreeze. Also more-runs.
- sounds for R* react into RG, for RG split, for R* straight to RG,
  for shortcut G* production, for G*+E->E*, for G*+E*->E**, for
  G*->G, G*->zilch.
- write elec into the main template
- make summary section .3 in the run if there is no grid data
- loading snapshot should zero summary, i_File and numcompleted
- elec should not let you recalculate anything if no runs have been completed.
  Instead it should offer an 'ok' dialog.
- large values of iscale seem not to cause illegal ops.
- neg. values of teff ignored in theory
- lsq fit greyed out in electrical
- sound turned off if ismaxed.
- newfile problem, where it told you to convert it even if it wasn't old,
  has been fixed.
- Settings problem fixed. It sayd 'Changing this value...' and you did No,
  and it writes back the old value, it now has 'haschanged=false' there.
- offer to convert files
- diffusionlimited/disabledimeric/shortcut invalidate the wrong size
- saveaslog to same log file. CopyFile crashes.
- bog for graphs and summary
- graphs title of dialog should include logname
- make key display time not steps
- islogsummaryvalid. How should this be coped with in the makefreshet &c. ?
  at the moment it's just ignored. And it might as well still be. Because
  makefreshset will put isbatchlogvalid=false; and as soon as you start
  a batch, it turns off islogsummaryvalid.
- have two graph controls, and show/hide them as appropriate, for
  counts vs. elec.
- elec theory: do away with the two fields, and just copy values from
  the things at the top
- vertical scaling on elec graph
- if keyboard zoom (f8, f7, f7) it crashes. Fixed now. I didn't really
  do anything apart from changing PosToPoint. (Or was it PointToPos?) It
  just sort of seems to work now.
- molecules changing colour. They don't. Well, they do now. It was a bug
  in the parameters to swap_mols in react_grquicksplit.


In version a-11 (29 Feb 1996, TDL):-

- Corrected value of slope, output by Graph|Export, and made its units sec^-1.
- Fixed bug in Speed|Performance causing occasional crashes with Zap button.
[ Added test for >256 colours, and a warning that molecules may not display. ]
- When log file was opened, tabbing to Settings|Batch gave error for number of
  sweeps; now allow number to be equal to number already completed.
- Fixed bug, so that simulation window is centred in display area, even when
  toolbars are visible.
- And another, so that the right hand side and bottom of the sim window are
  correct (Array width = Right - Left + 1).
- Number of pixels restricted to multiple of 4, to avoid display bug.

In version a-10 (14 Feb 1996, TDL):-

- Theory curves have been corrected:
  Diffusion limit trace fixed: previously had k as well (i.e. analytical).
  Full "discrete" theory added; previously only analytical (see p. 1443).
- Check boxes for theory curves have altered meaning (still temporary):
  [x] Theory now gives a full theory curve, and optionally  diffusion limit
  [x] Full   now changed to =Analyt.  Unchecked -> Full=Discrete (default)
- Theory traces now calculated at integer multiple of plotting samples.
- Limit to theory traces at short times altered; z now never < 4.
- Some of the graphs now have thinner lines; theory  now red and green.
- Sequence of plotting graphs (over-writing) changed to:
  Raw, Min/Max, s.d., Var, L.Sq, Theory, Mean, Current.
- Correction to annotation in Export when theory, but no mean etc, selected.
- Info box "Scanning log file ..." added, in case log file huge.

Also added to zipped file in release a10:

- Readme.txt (with auto-start via notepad)
- This Develop.txt
- Example.wlk (Standard, 50 runs, expanded length 534kB)
- Zipped file length now is 715kB, up from 550kB.

In version a09:
- Accelerator keys have been changed on the graph dialog
- Different templates are supplied
- When the cursor is in the x or y scale of the graph, and it auto-scales,
  then the entire text is selected, so you can still type stuff in
- multiple privelege levels have been implemented with different passwords.
  In the first you get... ah, but that would be telling.
- Theory has been changed a bit. I hope it does the integration correctly
  now. It kind of looks right.
- A warning message appears if you start up Walk on a device with less
  than 256 colours. Thanks for the note, Toni Haun.
- Hopefully the find-R* thing will work whatever your display card now.
  Before, on some display cards, it flipped about the middle axis
- An irritating delay when you open up the graph window has been removed
- The about box has had two Lucian-icons added and now displays your
  password privelege level instead of cursor junk
- A basic password has been added to remove all priveleges. It is 'basic'
- Theory has been fudged using a fudge-factor from Jaeger 1942


In version a08:
- Saved data logs from a08 are not compatible with previous ones. Bummer!
- Shortcut G* production has been implemented
- Walk has been stopped from 'taking over control' of the keyboard focus
  when other apps are running. I think. This might just be a Win95 feature
  rather than a Walk feature. Feedback needed.
- Graphs have been radically overhauled. This means that things like mean,
  variance &c. are all calculated as the runs progress, and you never need
  to wait for it to chug through. The only time it needs to chug is when
  drawing raw history
- Autoscaling on the graph works properly in all cases now
- Actual counts of molecules can be displayed for all the graphs instead
  of total-counts-produced
- Full theory has been added. Both diffusion-limited theory and regular
  theory get exported to the text files if they were selected. There is
  still a problem with them.
- Least-squares graphs seem to look accurate now.
- Inactivation reactions have been added. You can have stochastic R* lifetime,
  you can have G* shortcut production rate decaying, you can have decaying
  probability of RG binding, you can have decaying rate of GTP binding,
  you can have G* stochastic lifetime decaying, you can have E* and E**
  stochastic lifetime decaying, you can have the G* thing decaying to either
  a native G (in which case further reactions are possible) or to an
  alpha-subunit which will not react further in the lifetime of the experiment.
- Inactivation reactions are only available to registered users. Email the
  authors to find out more.
- When you did shortcut with t=0 (k=inf) it crashed, trying to guess
  how many would be created during the course of the run. This has been
  fixed (with an initial guess of 10,000 in this case).
- Graphics for E, E* are now monomeric when suppressing double reaction
- The File|SaveAsTemplage was misspelled, is now corrected.
- Random number seed 'repeatable' was not, is now.
- At the moment I am using the built in rand() to scatter molecules, because
  myrand() is not good enough. This should be changed, to make things
  properly repeatable. Also, random numbers are not stored with snapshots,
  so they are not repeatable either. Sort of fixed: I now use myrand() for
  scatter, and I store seed with snapshot, but I do not yet take it into
  account.
- Bug with tGTP set to non-zero: it stops producing G*s afer a while.
  If hit zap/unzap, then can find several GRs. Fixed
- Clicking on Info, during first run, says 'unable to calculate averages'
  even when you have not selected averages to be displayed. Perhaps
  a more intuitive message would help. It's a bit more informative now.
- Fixed a problem whereby some graphs wrapped around on both horizontal
  and vertical scales.
- The 'time' entry in the calculated text summary has been changed from
  simsteps to ms.
- Before, horizontal lines at the ends of raw traces weren't shown to their
  full distance
- If you edit the Info box, and then close it, you used to get a message box
  without any text in it. This seems to have cured itself, but I don't
  know how or why.
- When viewing history, if just one has been completed, it seemed
  to keep trying to do it and crashes. I haven't seen anything like this for
  a while, so perhaps it has gone.
- 8bit colour has been sorted out for graph, to give history raw
  traces a decent appearance
- The password for priveleged mode is only enterable when no file is loaded.
  If a non-priveleged user opens a file with E**s, they are not displayed and
  he can't do much with them.
- The scale on the exported thing for least-squares fit is now in s^-1
  rather than ms^-1. (ie. 1000 times bigger)
- A nicer picture has been put in when you load a data set. Also, the
  Lucian bird heiroglyph has been added to the info box.


In version a07:
- Access to dimeric simulations is now only enabled if you are
  a priveleged user
- Hopefully, the bug with insufficient file handles (causing
  freezes when you do 'graphs/info', or 'Unable to open file
  to update log' messages) is fixed. This needs testing still
- Walk is now being distributed as a self-extracting archive


In version a06:
- Calculations menu option enabled if at least 1 run has been
  completed
- Several graphs done. Problem with the raw bitmap remembering colour
  still not corrected
- Bug fixed to do with saving text fields with embedded returns.
  Problem particularly noticable when you save a template, and type
  in a description with returns.
- Time now gets reset properly when you do File|New.
- Time rates for G production now shown at all times, if shortcut
  G has been selected.
- GR diffusion box has been removed if limited, OR if shortcut
- Got rid of several beeps on dragging the reaction around
- 'Run started' info boxes now displayed for 1.1 seconds. The very
  first 'run started' box, for the first run, is not displayed
- Speed/Full changed to Speed/Fast
- Key now shows current run number, if you are logging
- Key leaves blank the space for G if it is shortcut, and for
  Ess if it is non-dimeric
- Autoscale only takes account of the traces (Gs,Es,Ess) (current,raw)
  actually selected
- Cascade bitmap has been replaced
- When graph is minimized then restored, the old raw bitmap is remembered
- Redrawing borders around the graph has been cleaned up
- The graph now uses the number of runs completed as its stardate,
  so lengthy recalculation should only happen at the end of a run
- Only from 20% to 80% is taken in the calculation of historical LSQ.
- Wait-box pops up when calculating stuff from the history, indicating
  which run it's on.
- The info text stuff has been significantly expanded, and the
  tabulatable stuff is tabulated, comma-separated, ready for import
  into something or other.
- Incorrect graphs in certain situations removed
- Click on more runs. Do you want to save? No. It still gives the box
  asking for how many more runs
- FileNew | UseCurrentSettings does not erase number of runs
  completed. It also leaves it at 'unlimited' or whatever, which
  is dangerous---enabling people to do lots of runs without saving
- Calculations: all the time values are the same
- Drawing raw output does not work on Aussie. It just displays
  nothing
- Settings|NewSet screws up if you open a template with a different
  dx. In fact, NewSet is not needed at all. Should just be a Reset
  button. The Reset button should be greyed out if no changes
  have been made.


In version a05:
- Should file/new template do an UNNAMED template, or keep the name
  of the one already? Presumably, unnamed.
- Disallow settings/time below current
- Enabling/disabling of Go button depends on time:
	 are we before or at/after the end?
- Figure out the zany jerk in the graph
- All rate constants must be affected by dt
- Post-batch and multi-batch stuff.
- If you Apply, and you have added new runs, and the current one is
  finished, it asks if you mean for them to start immediately.
- When you click "More+", and it prompts you to FileSave, and you
  do No or Cancel, it goes on ANYWAY on to the box asking how
  many more you want to do.


In version a04:
- When EVER you are in template mode, the window bar should
  say Filename - Walk Template
- File|New, Use current, Setting... This button DOES NOT GIVE
  YOU THE RIGHT SETTINGS
- Apply,Ok,Close buttons. 1st is always APPLY. 3rd is either
  Close or Cancel. When OK should be hilited, Apply is hilited.
  When you do apply, Close gets hilited. So, hitting ENTER twice
  will close the dialog.
  2nd button should be Reset all settings. Like a 'Apply-the-cancel
  -button'. Pops up a messagebox w/ OK,CANCEL
- File|New|Settings: can the previous settings be kept for longer?
  They'll have to be, so we can implement the Apply button.
- On the Grid page, the key for dmax should include the '4.S.dx'
- On the Misc page, it should be called 'Rel.Cost'
- Remember current tab application-wide. But, File|New and File|Open
  reset it.
- If you hit Apply, and seed is arbitrary, then it uses new seed.
  The 'current seed' is displayed whenever something has been generated.
- File|SaveAs: EACH of the first three should give you the
  same save dialog box, with the options for type at the bottom
- Cursor-flicker has been reduced when near the toolbar. For this,
  you need the file WALKCUR.DLL
- Molecules in settings dialog are limited thusly: densities to 100,000;
  numbers are unlimited. But the actual cap comes from the 34% occupancy limit
- File|New needs to read list of templates from directory.
- Fixed: If the thing has started (?), and you go to Batch page,
  and type in a batch name, it disables stuff. INCLUDING ITSELF.
- Fixed: "Keep a log" &c. is greyed out if change parameters BEFORE
  starting to calculate.
- Added Delete button to the File|New dialog.

In version a05:
- Disallow settings/time below current
- Enabling/disabling of Go button depends on time:
	 are we before or at/after the end?
- Figure out the zany jerk in the graph
