# Supplementary material for: A quantitative account of mammalian rod phototransduction with PDE6 dimeric activation: responses to bright flashes
Source: Open Biol. 2020 Jan 8;10(1):190241. doi: 10.1098/rsob.190241 (PMC7014685; doi:10.1098/rsob.190241)
Supplement: Code and simulated data [file rsob190241supp2.zip › Walk2/Walk/GP.TXT]

G-Protein Cascade Simulation
----------------------------

Primary objective:
-----------------
To simulate a G-protein cascade reaction and compare the rate of 
reactions in the simulation against the predicted rate.

Secondary objective:
-------------------
To animate a graphical representation of the reaction.

Details:
-------
The reaction takes place on the surface of a cell membrane, which we can 
consider to be a bounded two-dimensional region for the purpose of the 
simulation.  At time 0, this region contains a population of G molecules 
(G.GDP) and E molecules (effectors).  T

The molecules move about by brownian motion (essentially randomly) and when
two molecules touch there is a chance that they will react.  The possible
reactions are as follows:

     R* + G  ->  R*G
     R*G     ->  R* + G
     R*G     ->  R* + G*
     G* + E  ->  E*

The simulation specifies the probabilities of a given reaction occurring 
when the appropriate situation arises.

Questions:
---------
. Is a two-dimensional model of the cell membrane appropriate?
. How should the molecules be modelled?  As (collections) of pixels in a 
grid, or as circular entities with (x, y) coordinate and radius?  In 
favour of pixels: collision detection is very fast.  Against pixels: 
they're not as accurate a model.
. How do molecules move about?  Do they take a small step in a random 
direction with each time increment, or do they move in a given direction 
until they hit something?  How fast do they move?  Do they bounce?
. How can we tell when two molecules react?  It is sufficient for them 
to be touching?
. How long do reactions take?
. How big are the molecules?  Does shape matter (especially in the case of 
R*G and E*)?
. Do we need to model intricacies like concentrations of GDP and GTP in 
the cell membrane, or the splitting of G_abc into G_a and G_bc?

It may be appropriate to write two versions of the program, one which 
models molecules as pixels, the other which models them as circles and 
see which runs faster.
