# Supplementary material for: A quantitative account of mammalian rod phototransduction with PDE6 dimeric activation: responses to bright flashes
Source: Open Biol. 2020 Jan 8;10(1):190241. doi: 10.1098/rsob.190241 (PMC7014685; doi:10.1098/rsob.190241)
Supplement: Code and simulated data [file rsob190241supp2.zip › Walk2/Walk/README.TXT]

README.TXT                Welcome to Walk              TDL  14-Feb-1996
                          ***************

          Copyright (C) 1996 Lucian Wischik and Trevor Lamb

"Walk" is a Windows program for simulating the G-protein cascade of 
reactions that underlies phototransduction and also many other 
biological signalling processes.  It was written by Lucian Wischik 
(Computer Science), and is based on an earlier DOS version written by 
Trevor Lamb (Physiology).  We are both at the University of Cambridge, 
and our addresses are given at the end.  

While Walk is provided as freeware, we would be very grateful if you 
would acknowledge use of it, in published papers and/or in teaching 
documentation.  Scientific references to the methodology are given near 
the end of these notes.

Minimum requirements are a 486 processor with 8MB of RAM, running 
Windows 3.1, but greatly preferable is a Pentium processor with at least 
16MB of RAM, running Windows 95.

The Walk home-page gives downloading and installation details.  See
http://classic.physiol.cam.ac.uk/walk.html   

Help
====
 
Help is available within Walk by hitting F1, or by selecting Help | 
Contents.  A highly recommended feature for new-comers is the "Guided 
Walk-through" that you can take:  After F1, choose Quick Start.

Overview
========

Here's a brief overview of the kind of way that you might use Walk:-

1. Start a new simulation:
   a) File | New, and go to Settings
   b) Mess with the settings, and perhaps choose an output file-name
   c) Start the simulation running
   d) Have fun watching it go: zoom, pan and scroll the display
   e) Bring up the Key window and/or the Graphs window to watch progress
   f) Maximize the speed (click Lightning)
   g) Leave it running
   h) Look at the behaviour of multiple runs (mean, variance, etc.)
   i) Close the file.

2. Choose a new set of parameters to investigate.
3. Start a simulation going, as in 1 above.
4. Save these parameters as a template, so you can quickly re-start.
5. When a decent number of runs has been done, go to 2 again.
6. Open any of the log files you have created, or the sample log file 
   (Example.wlk) and look at the graphs. 
7. Output the graphical results in ascii form, or as an image.

Now for a bit more detail:

To start a new simulation
=========================

Click the "New" button (or choose File | New from the pull-down menus).  
Then select one of the existing Templates (you can customise your own 
later).  Next click either OK, to get started immediately, or else 
Settings, to allow you to alter parameters.

After you hit OK, a display of molecules will appear in the main window.  
To start the simulation, click the "Go" button (green arrow), or hit F2.

To monitor progress of the simulations, you can either (or both):-
======================================

Open the Key window:-
-------------------
by clicking the "Key" button (which looks like a traffic light), or 
selecting View | Key.  You can drag this window to a convenient place.

Open the Graphs window:-
----------------------
by clicking the "Graphs" button, or by selecting Simulation | Graphs, or 
by hitting F4.  Again, you can drag this window anywhere convenient.  By 
default, the graph auto-scales, and will periodically update itself as 
the simulation progresses.  Alternatively, you can enter explicit scales 
in the "ms" and "mols" boxes.  Until you have completed at least one 
run, you can only look at the current simulation, but subsequently you 
can look at previous ones by checking the "History" box.  

Theory:  You can plot the theoretical curve for G* activation, predicted 
by Lamb & Pugh (1992).  The "Full" theory trace can be displayed either 
for the discrete case (default) or for the analytical (continuous) case, 
by checking the box "Full=Analyt".  See Lamb (1994) p.1443 for details.  
In addition, the theory trace for the diffusion-limited case (i.e. with 
reaction rate constants infinite) can optionally be displayed.  
Note that, as yet, no suitable theory is available for E* activation.
  
You can output the graphical traces in comma-delimited ascii form (for 
input to a plotting package) by clicking Export.  Or you can copy the 
image to the clipboard by hitting Copy, so that you can embed the graph 
into a Word document or other application.

For Key and Graphs, you can select either of two ways of counting:  
"Produced" plots the total number of each species (e.g. G*s) that have 
been produced up to that time, whereas "Active" plots only the number 
remaining in the active form (e.g. G*s that have not yet bound to E).

Zoom, pan, scroll
=================

To look more closely at the reacting molecules, you can:-

Zoom in and out        Use the Zoom slider, or the F6 and F7 keys.
Pan and scroll         Either drag the molecular display (using the left 
                       button), or use the sliders/arrows at the sides.
Re-centre display      Click the right button at the desired location.
Find the R*            F5  (or View | Find R*).
Display whole area     F8  (or View | Normal).

Speed: Lightning versus Demonstration
=====================================

You can make the simulations run faster (at the expense of updating the 
display only occasionally) by clicking the "Lightning" button, 
equivalent to selecting Speed | Max.  
In normal (non-lightning) display mode, the computation speed will 
depend strongly on the Zoom setting (on most display hardware).  You can 
fine-tune the display-versus-speed trade-off by hitting a number key 
from 1 to 0(=10); this sets the number of dt's between display updates.

If you want to see how fast the calculations are running (and how much 
longer the present run should take to complete), select Simulation | 
Performance.  The Performance window will show the proportions of cpu 
time spent on graphics and on calculations, and will give an overall 
speed indication: "Cycle rate" is the number of dt's being simulated per 
sec of real time.  [With a 133 MHz Pentium, the standard parameters 
should lead to a Cycle rate of about 130 steps per sec in lightning 
mode; i.e. about 1 time step/sec, per MHz of cpu speed.  This gives a 
total computation time of about 5 mins for a standard run of 100 ms].  

If you minimize Walk while a simulation is running, the calculations 
will continue to run in the background.  Thus, you can leave Walk 
running minimized while you are using other applications, or overnight.

Settings:  Changing the parameters of a simulation
==================================================

To change any of the simulation parameters, you need to open the 
Settings dialog window.  This can be done at the stage of File | New, or 
at any subsequent time, e.g. after you have set some initial parameters.  
Although it is possible to change parameters while a simulation is 
running, this is not very meaningful, and so output is then prohibited. 
 
The various settings are grouped under different "Tabs", as follows:-

Cascade
-------
You can specify the general reaction scheme, and set the rate constant 
of reaction for each species of active molecule.

Diffusion
---------
Here, you can set the lateral diffusion coefficient for each species of 
molecule.  The values cannot exceed a limit of Dmax = dx^2 / 4 dt.
(The "Diffusion scaling" check-box is used to artificially increase all 
diffusion coefficients by a small amount, to allow for a shortcoming in 
the diffusion algorithm.  At finite concentrations, molecules are not 
always free to move in an arbitrary direction, and this restriction on 
direction causes a slight reduction in effective diffusion coefficient.  
See Lamb, 1994, p.1445 for details.)

Concentration
-------------
You can set the initial concentration, or density, (in molecules/um^2) 
of G and E in the membrane.  Note that there is ALWAYS just a single R* 
present, and that it starts from the centre of the simulation region.

Grid
----
You can set the diameters of the reacting molecules (in nm), as well as 
the pixel size (dx) and the size of the overall array.  As you change 
diameter or pixel size, the shape of the resulting molecule is shown.  
Note that G* is deemed to have the same diameter as G, and E* the same 
diameter as E (although each species has its own diffusion coefficient).  

For rapid calculations, the pixel size (dx) should be set to a value 
close to the size of the molecules, so that molecules are represented as 
single pixels.  For the standard molecular diameters, a pixel size of 
dx = 5 nm is convenient.  Multi-pixel simulations are used mainly for 
demonstration purposes.

This is also where you set the simulation time step (dt).  By default, 
the values of dx and dt are inter-linked, so that the maximum possible 
diffusion coefficient (Dmax = dx^2 / 4 dt) remains fixed.  Thus, if you 
alter one of them, the other will change too.  This is done to help 
inexperienced users avoid problems.  However, you can un-link the two 
parameters by removing the check-mark to the right of them.

The value of dt must be sufficiently small that the probability of each 
molecule moving during a given time step is reasonably small.  The 
standard value of dt = 2.5 us gives probabilities that are rather large, 
and if you have a fast processor it is a good idea to reduce this, to 
(say) 0.5 us.  It is worthwhile having a look at the resulting 
probabilities of molecular movement in Settings | Diffusion; these are 
given as "fraction of max" in the row below Diff. coeff.

Batch
-----
This is where you specify the maximum simulation time, as well as the 
number of simulations to be done and the name of the output file, etc.  
Note that, in order to do multiple runs, you must specify a file for 
output of the results, in the box below "Keep a log".  The extension 
.wlk will be appended, and we refer to this file as a Walk Log file.  

DO NOT use the "Spatial output" or "BMP output" options unless you have 
a special need to -- these options use large amounts of disc space.

Altering the number of runs, and doing more runs
================================================

You may, at any time during a simulation, alter the number of runs to be 
done, by selecting Settings | Batch.  After the chosen number of runs 
has been completed, or when you open an existing log file, you can 
perform additional simulations by clicking the "More runs" button ("+", 
which replaces the "Go/Pause" button at this stage), or by selecting 
Simulation | More runs.  Next, hit "Go" or "Lightning" to start.  The 
additional runs will be appended to the existing log file. 

Interrupting computations
=========================

You can stop the computations at any time (e.g. by exiting Walk), but 
you will be prompted to save the current state.  If you do so, then you 
can subsequently pick up again from exactly where you left off.  But 
even if you don't save the current state, you can subsequently start the 
calculations again from the last completed run.

Customising your own templates
==============================

When you have set up parameters that suit you, you can save them in a 
Walk Template file (which will have the extension .wlt).  You need to: 
File | Save as ... | Save this template ...,  then enter a file name, 
and click Save.  You will next be prompted to enter a title and some 
comments, both of which will appear when you subsequently do File | New.

To read in a previous simulation (i.e. a Walk Log file, *.wlk)
================================

You can open the sample log file, Example.wlk, or any other simulation 
file that you produce, by clicking the "Open" button (or choosing File | 
Open).  In the window that appears, select the file you want, and click 
Open.  For a very large file, there will be some delay in reading it in.  
Once the file has been read in, the Graph window appears.  Initially 
this displays just the mean traces for G* and E*, but you can turn 
on/off any traces you wish.

Yet to be implemented
=====================

"Print" has not yet been implemented; you are recommended to use the 
Copy or Export buttons from within Graphs.  And "Help" is incomplete.  
For further details, see the Development List (Develop.txt).

Advanced features
=================

Certain advanced features are available on special application to Trevor 
Lamb.  These include a dimeric form of the effector molecule E (i.e. PDE 
with two binding sites for G*s), and both stochastic and deterministic 
inactivation reactions.  As these features have not yet been fully 
investigated, TDL would consider collaborations.

Scientific references
=====================

Lamb, T.D. (1996).  Gain and kinetics of activation in the G-protein 
cascade of phototransduction.  Proceedings of the National Academy of 
Sciences, U.S.A. 93, 566-570.

Lamb, T.D. (1994). Stochastic simulation of activation in the G-protein 
cascade of phototransduction.  Biophysical Journal 67, 1439-1454.

Pugh, E.N. Jr. & Lamb, T.D. (1993).  Amplification and kinetics of the 
activation steps in phototransduction.  Biochimica et Biophysica Acta 
1141, 111-149.

Bug reporting
=============

Before sending a bug report, please look at the known infelicities, in 
the Development List (Develop.txt).  Choose Help | About to determine 
your Walk version.  In addition to version number and details of the 
problem, it will be helpful if you could also e-mail us a copy of the 
offending Walk Log file.  This file is in ascii format, and can easily 
be appended to your e-mail, or attached as a separate file.

Best of luck!

Trevor Lamb       tdl1@cam.ac.uk
Lucian Wischik    ljw1004@cam.ac.uk
Walk home page    http://classic.physiol.cam.ac.uk/walk/
