# Supplementary material for: A quantitative account of mammalian rod phototransduction with PDE6 dimeric activation: responses to bright flashes
Source: Open Biol. 2020 Jan 8;10(1):190241. doi: 10.1098/rsob.190241 (PMC7014685; doi:10.1098/rsob.190241)
Supplement: Code and simulated data [file rsob190241supp2.zip › Walk2/Walk_G_Depletion/nuRG_1250_CG_2500_Rs_01.txt]

Walk graph output
---------------------
Walk is (c) 1995-96 Lucian Wischik, Trevor Lamb

Save this file, and then load it into a spreadsheet.

MOLECULE COUNTS:

All values are total-produced-counts.


,,G*,
index,time(ms),hmean,
0,0.000000,0.000000,
1,0.333333,0.412500,
2,0.666667,0.820000,
3,1.000000,1.262500,
4,1.333333,1.695000,
5,1.666667,2.060000,
6,2.000000,2.502500,
7,2.333333,2.915000,
8,2.666667,3.290000,
9,3.000000,3.705000,
10,3.333333,4.130000,
11,3.666667,4.515000,
12,4.000000,5.017500,
13,4.333333,5.435000,
14,4.666667,5.842500,
15,5.000000,6.280000,
16,5.333333,6.695000,
17,5.666667,7.097500,
18,6.000000,7.557500,
19,6.333333,7.987500,
20,6.666667,8.387500,
21,7.000000,8.830000,
22,7.333333,9.217500,
23,7.666667,9.595000,
24,8.000000,10.017500,
25,8.333333,10.432500,
26,8.666667,10.855000,
27,9.000000,11.202500,
28,9.333333,11.672500,
29,9.666667,12.047500,
30,10.000000,12.482500,
31,10.333333,12.905000,
32,10.666667,13.332500,
33,11.000000,13.750000,
34,11.333333,14.155000,
35,11.666667,14.545000,
36,12.000000,15.002500,
37,12.333333,15.455000,
38,12.666667,15.847500,
39,13.000000,16.265000,
40,13.333333,16.650000,
41,13.666667,17.080000,
42,14.000000,17.430000,
43,14.333333,17.812500,
44,14.666667,18.227500,
45,15.000000,18.620000,
46,15.333333,19.012500,
47,15.666667,19.367500,
48,16.000000,19.770000,
49,16.333333,20.142500,
50,16.666667,20.560000,
51,17.000000,20.950000,
52,17.333333,21.355000,
53,17.666667,21.732500,
54,18.000000,22.055000,
55,18.333333,22.472500,
56,18.666667,22.905000,
57,19.000000,23.322500,
58,19.333333,23.747500,
59,19.666667,24.155000,
60,20.000000,24.547500,
61,20.333333,24.980000,
62,20.666667,25.392500,
63,21.000000,25.760000,
64,21.333333,26.185000,
65,21.666667,26.597500,
66,22.000000,27.015000,
67,22.333333,27.400000,
68,22.666667,27.762500,
69,23.000000,28.157500,
70,23.333333,28.557500,
71,23.666667,28.987500,
72,24.000000,29.367500,
73,24.333333,29.752500,
74,24.666667,30.205000,
75,25.000000,30.610000,
76,25.333333,30.945000,
77,25.666667,31.360000,
78,26.000000,31.720000,
79,26.333333,32.197500,
80,26.666667,32.617500,
81,27.000000,33.040000,
82,27.333333,33.475000,
83,27.666667,33.845000,
84,28.000000,34.250000,
85,28.333333,34.622500,
86,28.666667,35.050000,
87,29.000000,35.467500,
88,29.333333,35.875000,
89,29.666667,36.360000,
90,30.000000,36.732500,
91,30.333333,37.140000,
92,30.666667,37.527500,
93,31.000000,37.927500,
94,31.333333,38.362500,
95,31.666667,38.722500,
96,32.000000,39.082500,
97,32.333333,39.470000,
98,32.666667,39.912500,
99,33.000000,40.372500,
100,33.333333,40.792500,
101,33.666667,41.220000,
102,34.000000,41.632500,
103,34.333333,42.060000,
104,34.666667,42.492500,
105,35.000000,42.885000,
106,35.333333,43.332500,
107,35.666667,43.767500,
108,36.000000,44.195000,
109,36.333333,44.672500,
110,36.666667,45.072500,
111,37.000000,45.495000,
112,37.333333,45.902500,
113,37.666667,46.290000,
114,38.000000,46.697500,
115,38.333333,47.087500,
116,38.666667,47.485000,
117,39.000000,47.925000,
118,39.333333,48.360000,
119,39.666667,48.807500,
120,40.000000,49.237500,
121,40.333333,49.690000,
122,40.666667,50.107500,
123,41.000000,50.520000,
124,41.333333,50.905000,
125,41.666667,51.292500,
126,42.000000,51.710000,
127,42.333333,52.117500,
128,42.666667,52.510000,
129,43.000000,52.910000,
130,43.333333,53.310000,
131,43.666667,53.777500,
132,44.000000,54.210000,
133,44.333333,54.607500,
134,44.666667,54.972500,
135,45.000000,55.372500,
136,45.333333,55.805000,
137,45.666667,56.185000,
138,46.000000,56.627500,
139,46.333333,56.992500,
140,46.666667,57.460000,
141,47.000000,57.912500,
142,47.333333,58.302500,
143,47.666667,58.690000,
144,48.000000,59.090000,
145,48.333333,59.455000,
146,48.666667,59.855000,
147,49.000000,60.267500,
148,49.333333,60.682500,
149,49.666667,61.080000,
150,50.000000,61.512500,
151,50.333333,61.922500,
152,50.666667,62.360000,
153,51.000000,62.760000,
154,51.333333,63.155000,
155,51.666667,63.587500,
156,52.000000,63.985000,
157,52.333333,64.350000,
158,52.666667,64.760000,
159,53.000000,65.197500,
160,53.333333,65.587500,
161,53.666667,66.032500,
162,54.000000,66.407500,
163,54.333333,66.785000,
164,54.666667,67.215000,
165,55.000000,67.610000,
166,55.333333,68.000000,
167,55.666667,68.405000,
168,56.000000,68.780000,
169,56.333333,69.165000,
170,56.666667,69.537500,
171,57.000000,69.925000,
172,57.333333,70.352500,
173,57.666667,70.787500,
174,58.000000,71.135000,
175,58.333333,71.540000,
176,58.666667,71.960000,
177,59.000000,72.432500,
178,59.333333,72.840000,
179,59.666667,73.265000,
180,60.000000,73.707500,
181,60.333333,74.072500,
182,60.666667,74.470000,
183,61.000000,74.877500,
184,61.333333,75.302500,
185,61.666667,75.707500,
186,62.000000,76.177500,
187,62.333333,76.575000,
188,62.666667,76.975000,
189,63.000000,77.370000,
190,63.333333,77.787500,
191,63.666667,78.205000,
192,64.000000,78.635000,
193,64.333333,79.002500,
194,64.666667,79.392500,
195,65.000000,79.770000,
196,65.333333,80.182500,
197,65.666667,80.585000,
198,66.000000,81.022500,
199,66.333333,81.437500,
200,66.666667,81.847500,
201,67.000000,82.265000,
202,67.333333,82.655000,
203,67.666667,83.030000,
204,68.000000,83.407500,
205,68.333333,83.865000,
206,68.666667,84.235000,
207,69.000000,84.702500,
208,69.333333,85.137500,
209,69.666667,85.525000,
210,70.000000,85.910000,
211,70.333333,86.320000,
212,70.666667,86.735000,
213,71.000000,87.155000,
214,71.333333,87.547500,
215,71.666667,87.987500,
216,72.000000,88.375000,
217,72.333333,88.780000,
218,72.666667,89.195000,
219,73.000000,89.577500,
220,73.333333,89.977500,
221,73.666667,90.360000,
222,74.000000,90.787500,
223,74.333333,91.130000,
224,74.666667,91.547500,
225,75.000000,91.972500,
226,75.333333,92.435000,
227,75.666667,92.870000,
228,76.000000,93.275000,
229,76.333333,93.687500,
230,76.666667,94.132500,
231,77.000000,94.512500,
232,77.333333,94.875000,
233,77.666667,95.230000,
234,78.000000,95.632500,
235,78.333333,95.982500,
236,78.666667,96.415000,
237,79.000000,96.837500,
238,79.333333,97.270000,
239,79.666667,97.665000,
240,80.000000,98.105000,
241,80.333333,98.512500,
242,80.666667,98.922500,
243,81.000000,99.370000,
244,81.333333,99.750000,
245,81.666667,100.232500,
246,82.000000,100.630000,
247,82.333333,101.015000,
248,82.666667,101.435000,
249,83.000000,101.852500,
250,83.333333,102.240000,
251,83.666667,102.622500,
252,84.000000,103.012500,
253,84.333333,103.380000,
254,84.666667,103.820000,
255,85.000000,104.227500,
256,85.333333,104.612500,
257,85.666667,105.035000,
258,86.000000,105.465000,
259,86.333333,105.857500,
260,86.666667,106.272500,
261,87.000000,106.730000,
262,87.333333,107.107500,
263,87.666667,107.500000,
264,88.000000,107.932500,
265,88.333333,108.365000,
266,88.666667,108.782500,
267,89.000000,109.212500,
268,89.333333,109.635000,
269,89.666667,110.047500,
270,90.000000,110.452500,
271,90.333333,110.900000,
272,90.666667,111.282500,
273,91.000000,111.677500,
274,91.333333,112.080000,
275,91.666667,112.440000,
276,92.000000,112.830000,
277,92.333333,113.315000,
278,92.666667,113.705000,
279,93.000000,114.082500,
280,93.333333,114.505000,
281,93.666667,114.970000,
282,94.000000,115.417500,
283,94.333333,115.872500,
284,94.666667,116.267500,
285,95.000000,116.647500,
286,95.333333,117.062500,
287,95.666667,117.425000,
288,96.000000,117.792500,
289,96.333333,118.172500,
290,96.666667,118.612500,
291,97.000000,118.995000,
292,97.333333,119.375000,
293,97.666667,119.730000,
294,98.000000,120.177500,
295,98.333333,120.565000,
296,98.666667,120.985000,
297,99.000000,121.367500,
298,99.333333,121.735000,
299,99.666667,122.100000,
300,100.000000,122.515000,
