# Supplementary material for: A quantitative account of mammalian rod phototransduction with PDE6 dimeric activation: responses to bright flashes
Source: Open Biol. 2020 Jan 8;10(1):190241. doi: 10.1098/rsob.190241 (PMC7014685; doi:10.1098/rsob.190241)
Supplement: Code and simulated data [file rsob190241supp2.zip › Walk2/Walk_G_Depletion/nuRG_1250_CG_2500_Rs_02.txt]

Walk graph output
---------------------
Walk is (c) 1995-96 Lucian Wischik, Trevor Lamb

Save this file, and then load it into a spreadsheet.

MOLECULE COUNTS:

All values are total-produced-counts.


,,G*,
index,time(ms),hmean,
0,0.000000,0.000000,
1,0.333333,0.705000,
2,0.666667,1.490000,
3,1.000000,2.285000,
4,1.333333,3.075000,
5,1.666667,3.820000,
6,2.000000,4.630000,
7,2.333333,5.290000,
8,2.666667,6.070000,
9,3.000000,6.805000,
10,3.333333,7.680000,
11,3.666667,8.490000,
12,4.000000,9.395000,
13,4.333333,10.180000,
14,4.666667,11.085000,
15,5.000000,11.935000,
16,5.333333,12.665000,
17,5.666667,13.505000,
18,6.000000,14.365000,
19,6.333333,15.100000,
20,6.666667,15.875000,
21,7.000000,16.680000,
22,7.333333,17.415000,
23,7.666667,18.180000,
24,8.000000,18.910000,
25,8.333333,19.755000,
26,8.666667,20.505000,
27,9.000000,21.225000,
28,9.333333,22.020000,
29,9.666667,22.815000,
30,10.000000,23.470000,
31,10.333333,24.250000,
32,10.666667,25.070000,
33,11.000000,25.900000,
34,11.333333,26.780000,
35,11.666667,27.565000,
36,12.000000,28.465000,
37,12.333333,29.325000,
38,12.666667,30.200000,
39,13.000000,31.025000,
40,13.333333,31.945000,
41,13.666667,32.695000,
42,14.000000,33.600000,
43,14.333333,34.445000,
44,14.666667,35.225000,
45,15.000000,35.990000,
46,15.333333,36.850000,
47,15.666667,37.630000,
48,16.000000,38.420000,
49,16.333333,39.215000,
50,16.666667,39.965000,
51,17.000000,40.800000,
52,17.333333,41.625000,
53,17.666667,42.355000,
54,18.000000,43.100000,
55,18.333333,43.900000,
56,18.666667,44.740000,
57,19.000000,45.535000,
58,19.333333,46.505000,
59,19.666667,47.390000,
60,20.000000,48.065000,
61,20.333333,48.870000,
62,20.666667,49.680000,
63,21.000000,50.550000,
64,21.333333,51.335000,
65,21.666667,52.185000,
66,22.000000,52.890000,
67,22.333333,53.655000,
68,22.666667,54.455000,
69,23.000000,55.360000,
70,23.333333,56.155000,
71,23.666667,57.005000,
72,24.000000,57.740000,
73,24.333333,58.500000,
74,24.666667,59.305000,
75,25.000000,60.010000,
76,25.333333,60.840000,
77,25.666667,61.630000,
78,26.000000,62.475000,
79,26.333333,63.205000,
80,26.666667,64.085000,
81,27.000000,65.005000,
82,27.333333,65.815000,
83,27.666667,66.550000,
84,28.000000,67.370000,
85,28.333333,68.130000,
86,28.666667,69.015000,
87,29.000000,69.825000,
88,29.333333,70.610000,
89,29.666667,71.375000,
90,30.000000,72.170000,
91,30.333333,73.005000,
92,30.666667,73.745000,
93,31.000000,74.515000,
94,31.333333,75.280000,
95,31.666667,76.200000,
96,32.000000,76.900000,
97,32.333333,77.695000,
98,32.666667,78.550000,
99,33.000000,79.360000,
100,33.333333,80.145000,
101,33.666667,80.900000,
102,34.000000,81.710000,
103,34.333333,82.495000,
104,34.666667,83.300000,
105,35.000000,84.160000,
106,35.333333,84.990000,
107,35.666667,85.780000,
108,36.000000,86.675000,
109,36.333333,87.400000,
110,36.666667,88.185000,
111,37.000000,88.985000,
112,37.333333,89.850000,
113,37.666667,90.655000,
114,38.000000,91.315000,
115,38.333333,92.000000,
116,38.666667,92.795000,
117,39.000000,93.565000,
118,39.333333,94.295000,
119,39.666667,95.030000,
120,40.000000,95.800000,
121,40.333333,96.615000,
122,40.666667,97.395000,
123,41.000000,98.160000,
124,41.333333,99.015000,
125,41.666667,99.820000,
126,42.000000,100.610000,
127,42.333333,101.380000,
128,42.666667,102.140000,
129,43.000000,102.860000,
130,43.333333,103.650000,
131,43.666667,104.470000,
132,44.000000,105.230000,
133,44.333333,105.975000,
134,44.666667,106.690000,
135,45.000000,107.520000,
136,45.333333,108.200000,
137,45.666667,109.005000,
138,46.000000,109.800000,
139,46.333333,110.555000,
140,46.666667,111.390000,
141,47.000000,112.340000,
142,47.333333,113.140000,
143,47.666667,114.035000,
144,48.000000,114.870000,
145,48.333333,115.765000,
146,48.666667,116.625000,
147,49.000000,117.390000,
148,49.333333,118.135000,
149,49.666667,118.930000,
150,50.000000,119.680000,
151,50.333333,120.445000,
152,50.666667,121.295000,
153,51.000000,122.030000,
154,51.333333,122.825000,
155,51.666667,123.595000,
156,52.000000,124.285000,
157,52.333333,125.005000,
158,52.666667,125.810000,
159,53.000000,126.600000,
160,53.333333,127.470000,
161,53.666667,128.270000,
162,54.000000,129.105000,
163,54.333333,129.975000,
164,54.666667,130.860000,
165,55.000000,131.700000,
166,55.333333,132.425000,
167,55.666667,133.195000,
168,56.000000,134.055000,
169,56.333333,134.900000,
170,56.666667,135.785000,
171,57.000000,136.590000,
172,57.333333,137.515000,
173,57.666667,138.265000,
174,58.000000,139.000000,
175,58.333333,139.770000,
176,58.666667,140.665000,
177,59.000000,141.475000,
178,59.333333,142.235000,
179,59.666667,143.040000,
180,60.000000,143.850000,
181,60.333333,144.595000,
182,60.666667,145.410000,
183,61.000000,146.175000,
184,61.333333,146.995000,
185,61.666667,147.860000,
186,62.000000,148.595000,
187,62.333333,149.425000,
188,62.666667,150.130000,
189,63.000000,150.905000,
190,63.333333,151.705000,
191,63.666667,152.575000,
192,64.000000,153.345000,
193,64.333333,154.205000,
194,64.666667,154.955000,
195,65.000000,155.800000,
196,65.333333,156.585000,
197,65.666667,157.375000,
198,66.000000,158.165000,
199,66.333333,158.910000,
200,66.666667,159.670000,
201,67.000000,160.515000,
202,67.333333,161.320000,
203,67.666667,162.185000,
204,68.000000,163.015000,
205,68.333333,163.860000,
206,68.666667,164.715000,
207,69.000000,165.530000,
208,69.333333,166.330000,
209,69.666667,167.140000,
210,70.000000,167.970000,
211,70.333333,168.805000,
212,70.666667,169.720000,
213,71.000000,170.530000,
214,71.333333,171.395000,
215,71.666667,172.235000,
216,72.000000,173.030000,
217,72.333333,173.840000,
218,72.666667,174.720000,
219,73.000000,175.540000,
220,73.333333,176.230000,
221,73.666667,177.035000,
222,74.000000,177.760000,
223,74.333333,178.480000,
224,74.666667,179.260000,
225,75.000000,180.100000,
226,75.333333,180.905000,
227,75.666667,181.630000,
228,76.000000,182.385000,
229,76.333333,183.170000,
230,76.666667,183.995000,
231,77.000000,184.805000,
232,77.333333,185.645000,
233,77.666667,186.540000,
234,78.000000,187.315000,
235,78.333333,188.195000,
236,78.666667,189.015000,
237,79.000000,189.850000,
238,79.333333,190.695000,
239,79.666667,191.560000,
240,80.000000,192.345000,
241,80.333333,193.145000,
242,80.666667,193.970000,
243,81.000000,194.815000,
244,81.333333,195.625000,
245,81.666667,196.395000,
246,82.000000,197.305000,
247,82.333333,198.035000,
248,82.666667,198.875000,
249,83.000000,199.690000,
250,83.333333,200.400000,
251,83.666667,201.275000,
252,84.000000,202.160000,
253,84.333333,203.075000,
254,84.666667,203.945000,
255,85.000000,204.825000,
256,85.333333,205.690000,
257,85.666667,206.545000,
258,86.000000,207.390000,
259,86.333333,208.200000,
260,86.666667,209.105000,
261,87.000000,209.950000,
262,87.333333,210.690000,
263,87.666667,211.555000,
264,88.000000,212.315000,
265,88.333333,213.145000,
266,88.666667,214.045000,
267,89.000000,214.805000,
268,89.333333,215.605000,
269,89.666667,216.405000,
270,90.000000,217.220000,
271,90.333333,218.130000,
272,90.666667,218.875000,
273,91.000000,219.645000,
274,91.333333,220.405000,
275,91.666667,221.335000,
276,92.000000,222.010000,
277,92.333333,222.890000,
278,92.666667,223.800000,
279,93.000000,224.590000,
280,93.333333,225.385000,
281,93.666667,226.215000,
282,94.000000,227.015000,
283,94.333333,227.785000,
284,94.666667,228.625000,
285,95.000000,229.475000,
286,95.333333,230.260000,
287,95.666667,231.055000,
288,96.000000,231.775000,
289,96.333333,232.515000,
290,96.666667,233.230000,
291,97.000000,234.020000,
292,97.333333,234.870000,
293,97.666667,235.730000,
294,98.000000,236.530000,
295,98.333333,237.460000,
296,98.666667,238.245000,
297,99.000000,238.980000,
298,99.333333,239.790000,
299,99.666667,240.570000,
300,100.000000,241.295000,
