# Supplementary material for: A quantitative account of mammalian rod phototransduction with PDE6 dimeric activation: responses to bright flashes
Source: Open Biol. 2020 Jan 8;10(1):190241. doi: 10.1098/rsob.190241 (PMC7014685; doi:10.1098/rsob.190241)
Supplement: Code and simulated data [file rsob190241supp2.zip › Walk2/Walk_G_Depletion/nuRG_1250_CG_2500_Rs_05.txt]

Walk graph output
---------------------
Walk is (c) 1995-96 Lucian Wischik, Trevor Lamb

Save this file, and then load it into a spreadsheet.

MOLECULE COUNTS:

All values are total-produced-counts.


,,G*,
index,time(ms),hmean,
0,0.000000,0.000000,
1,0.333333,2.010000,
2,0.666667,3.960000,
3,1.000000,5.840000,
4,1.333333,7.610000,
5,1.666667,9.680000,
6,2.000000,11.750000,
7,2.333333,13.800000,
8,2.666667,15.800000,
9,3.000000,17.840000,
10,3.333333,19.990000,
11,3.666667,22.060000,
12,4.000000,24.170000,
13,4.333333,26.260000,
14,4.666667,28.090000,
15,5.000000,30.070000,
16,5.333333,32.020000,
17,5.666667,33.830000,
18,6.000000,36.140000,
19,6.333333,38.360000,
20,6.666667,40.340000,
21,7.000000,42.200000,
22,7.333333,44.170000,
23,7.666667,46.240000,
24,8.000000,48.380000,
25,8.333333,50.350000,
26,8.666667,52.180000,
27,9.000000,54.010000,
28,9.333333,56.090000,
29,9.666667,58.180000,
30,10.000000,60.450000,
31,10.333333,62.530000,
32,10.666667,64.710000,
33,11.000000,67.000000,
34,11.333333,69.030000,
35,11.666667,71.000000,
36,12.000000,72.990000,
37,12.333333,75.230000,
38,12.666667,77.450000,
39,13.000000,79.450000,
40,13.333333,81.610000,
41,13.666667,83.810000,
42,14.000000,85.930000,
43,14.333333,87.810000,
44,14.666667,89.740000,
45,15.000000,91.960000,
46,15.333333,94.130000,
47,15.666667,96.360000,
48,16.000000,98.490000,
49,16.333333,100.650000,
50,16.666667,102.520000,
51,17.000000,104.260000,
52,17.333333,106.400000,
53,17.666667,108.660000,
54,18.000000,110.560000,
55,18.333333,112.660000,
56,18.666667,114.690000,
57,19.000000,116.670000,
58,19.333333,118.780000,
59,19.666667,120.850000,
60,20.000000,122.860000,
61,20.333333,125.020000,
62,20.666667,126.930000,
63,21.000000,128.970000,
64,21.333333,131.130000,
65,21.666667,133.100000,
66,22.000000,135.140000,
67,22.333333,137.410000,
68,22.666667,139.560000,
69,23.000000,141.680000,
70,23.333333,143.660000,
71,23.666667,145.490000,
72,24.000000,147.660000,
73,24.333333,149.670000,
74,24.666667,151.870000,
75,25.000000,153.860000,
76,25.333333,156.040000,
77,25.666667,157.790000,
78,26.000000,159.540000,
79,26.333333,161.660000,
80,26.666667,163.750000,
81,27.000000,165.660000,
82,27.333333,167.900000,
83,27.666667,169.970000,
84,28.000000,172.110000,
85,28.333333,174.220000,
86,28.666667,176.330000,
87,29.000000,178.210000,
88,29.333333,180.100000,
89,29.666667,182.180000,
90,30.000000,184.320000,
91,30.333333,186.190000,
92,30.666667,188.190000,
93,31.000000,190.190000,
94,31.333333,192.130000,
95,31.666667,194.380000,
96,32.000000,196.400000,
97,32.333333,198.200000,
98,32.666667,200.240000,
99,33.000000,202.220000,
100,33.333333,204.180000,
101,33.666667,205.970000,
102,34.000000,208.150000,
103,34.333333,210.220000,
104,34.666667,212.190000,
105,35.000000,214.150000,
106,35.333333,216.310000,
107,35.666667,218.380000,
108,36.000000,220.390000,
109,36.333333,222.540000,
110,36.666667,224.510000,
111,37.000000,226.510000,
112,37.333333,228.660000,
113,37.666667,230.730000,
114,38.000000,232.620000,
115,38.333333,234.620000,
116,38.666667,236.660000,
117,39.000000,238.820000,
118,39.333333,240.960000,
119,39.666667,243.150000,
120,40.000000,245.070000,
121,40.333333,246.900000,
122,40.666667,248.800000,
123,41.000000,250.830000,
124,41.333333,252.830000,
125,41.666667,254.690000,
126,42.000000,256.790000,
127,42.333333,258.770000,
128,42.666667,260.830000,
129,43.000000,263.090000,
130,43.333333,265.280000,
131,43.666667,267.530000,
132,44.000000,269.550000,
133,44.333333,271.570000,
134,44.666667,273.640000,
135,45.000000,275.800000,
136,45.333333,277.640000,
137,45.666667,279.840000,
138,46.000000,281.950000,
139,46.333333,284.100000,
140,46.666667,286.330000,
141,47.000000,288.540000,
142,47.333333,290.520000,
143,47.666667,292.480000,
144,48.000000,294.450000,
145,48.333333,296.120000,
146,48.666667,298.060000,
147,49.000000,299.760000,
148,49.333333,301.710000,
149,49.666667,303.820000,
150,50.000000,305.690000,
151,50.333333,307.500000,
152,50.666667,309.810000,
153,51.000000,311.600000,
154,51.333333,313.490000,
155,51.666667,315.620000,
156,52.000000,317.430000,
157,52.333333,319.360000,
158,52.666667,321.300000,
159,53.000000,323.290000,
160,53.333333,325.180000,
161,53.666667,326.830000,
162,54.000000,329.020000,
163,54.333333,330.940000,
164,54.666667,332.840000,
165,55.000000,334.860000,
166,55.333333,336.770000,
167,55.666667,338.890000,
168,56.000000,340.930000,
169,56.333333,342.830000,
170,56.666667,344.740000,
171,57.000000,346.650000,
172,57.333333,348.810000,
173,57.666667,351.030000,
174,58.000000,352.960000,
175,58.333333,355.290000,
176,58.666667,357.400000,
177,59.000000,359.500000,
178,59.333333,361.560000,
179,59.666667,363.410000,
180,60.000000,365.490000,
181,60.333333,367.490000,
182,60.666667,369.540000,
183,61.000000,371.590000,
184,61.333333,373.500000,
185,61.666667,375.440000,
186,62.000000,377.460000,
187,62.333333,379.510000,
188,62.666667,381.470000,
189,63.000000,383.340000,
190,63.333333,385.390000,
191,63.666667,387.300000,
192,64.000000,389.350000,
193,64.333333,391.070000,
194,64.666667,393.310000,
195,65.000000,395.490000,
196,65.333333,397.490000,
197,65.666667,399.390000,
198,66.000000,401.590000,
199,66.333333,403.580000,
200,66.666667,405.390000,
201,67.000000,407.390000,
202,67.333333,409.340000,
203,67.666667,411.430000,
204,68.000000,413.420000,
205,68.333333,415.380000,
206,68.666667,417.270000,
207,69.000000,419.470000,
208,69.333333,421.510000,
209,69.666667,423.340000,
210,70.000000,425.390000,
211,70.333333,427.190000,
212,70.666667,429.270000,
213,71.000000,431.230000,
214,71.333333,433.080000,
215,71.666667,434.950000,
216,72.000000,436.760000,
217,72.333333,438.830000,
218,72.666667,440.900000,
219,73.000000,442.670000,
220,73.333333,444.590000,
221,73.666667,446.800000,
222,74.000000,448.850000,
223,74.333333,450.850000,
224,74.666667,452.650000,
225,75.000000,454.500000,
226,75.333333,456.450000,
227,75.666667,458.490000,
228,76.000000,460.440000,
229,76.333333,462.210000,
230,76.666667,464.460000,
231,77.000000,466.610000,
232,77.333333,468.520000,
233,77.666667,470.510000,
234,78.000000,472.390000,
235,78.333333,474.320000,
236,78.666667,476.430000,
237,79.000000,478.450000,
238,79.333333,480.350000,
239,79.666667,482.360000,
240,80.000000,484.380000,
241,80.333333,486.210000,
242,80.666667,488.040000,
243,81.000000,489.970000,
244,81.333333,491.890000,
245,81.666667,494.030000,
246,82.000000,496.210000,
247,82.333333,498.140000,
248,82.666667,500.120000,
249,83.000000,502.280000,
250,83.333333,504.090000,
251,83.666667,506.000000,
252,84.000000,507.870000,
253,84.333333,509.800000,
254,84.666667,511.750000,
255,85.000000,513.860000,
256,85.333333,515.920000,
257,85.666667,517.800000,
258,86.000000,519.990000,
259,86.333333,522.090000,
260,86.666667,524.040000,
261,87.000000,525.930000,
262,87.333333,527.900000,
263,87.666667,529.900000,
264,88.000000,531.990000,
265,88.333333,534.210000,
266,88.666667,536.210000,
267,89.000000,538.260000,
268,89.333333,539.990000,
269,89.666667,541.900000,
270,90.000000,543.910000,
271,90.333333,545.880000,
272,90.666667,547.870000,
273,91.000000,549.940000,
274,91.333333,552.070000,
275,91.666667,554.350000,
276,92.000000,556.200000,
277,92.333333,558.150000,
278,92.666667,560.000000,
279,93.000000,562.110000,
280,93.333333,564.100000,
281,93.666667,566.180000,
282,94.000000,568.390000,
283,94.333333,570.420000,
284,94.666667,572.480000,
285,95.000000,574.470000,
286,95.333333,576.750000,
287,95.666667,578.630000,
288,96.000000,580.800000,
289,96.333333,582.810000,
290,96.666667,584.520000,
291,97.000000,586.540000,
292,97.333333,588.430000,
293,97.666667,590.450000,
294,98.000000,592.270000,
295,98.333333,594.380000,
296,98.666667,596.230000,
297,99.000000,598.290000,
298,99.333333,600.230000,
299,99.666667,602.390000,
300,100.000000,604.380000,
