# Supplementary material for: A quantitative account of mammalian rod phototransduction with PDE6 dimeric activation: responses to bright flashes
Source: Open Biol. 2020 Jan 8;10(1):190241. doi: 10.1098/rsob.190241 (PMC7014685; doi:10.1098/rsob.190241)
Supplement: Code and simulated data [file rsob190241supp2.zip › Walk2/Walk_G_Depletion/nuRG_1250_CG_2500_Rs_10.txt]

Walk graph output
---------------------
Walk is (c) 1995-96 Lucian Wischik, Trevor Lamb

Save this file, and then load it into a spreadsheet.

MOLECULE COUNTS:

All values are total-produced-counts.


,,G*,
index,time(ms),hmean,
0,0.000000,0.000000,
1,0.333333,3.750000,
2,0.666667,7.710000,
3,1.000000,11.830000,
4,1.333333,16.090000,
5,1.666667,20.480000,
6,2.000000,24.520000,
7,2.333333,28.490000,
8,2.666667,32.510000,
9,3.000000,36.780000,
10,3.333333,40.890000,
11,3.666667,44.890000,
12,4.000000,49.020000,
13,4.333333,52.730000,
14,4.666667,56.470000,
15,5.000000,60.140000,
16,5.333333,64.150000,
17,5.666667,68.070000,
18,6.000000,72.160000,
19,6.333333,76.110000,
20,6.666667,80.250000,
21,7.000000,84.260000,
22,7.333333,88.580000,
23,7.666667,92.380000,
24,8.000000,96.270000,
25,8.333333,100.200000,
26,8.666667,103.850000,
27,9.000000,107.840000,
28,9.333333,112.070000,
29,9.666667,116.200000,
30,10.000000,120.120000,
31,10.333333,123.900000,
32,10.666667,127.730000,
33,11.000000,131.920000,
34,11.333333,136.080000,
35,11.666667,140.120000,
36,12.000000,144.250000,
37,12.333333,147.650000,
38,12.666667,151.540000,
39,13.000000,155.670000,
40,13.333333,159.600000,
41,13.666667,164.180000,
42,14.000000,168.150000,
43,14.333333,172.240000,
44,14.666667,176.400000,
45,15.000000,180.590000,
46,15.333333,184.640000,
47,15.666667,188.590000,
48,16.000000,192.550000,
49,16.333333,196.440000,
50,16.666667,200.360000,
51,17.000000,204.510000,
52,17.333333,208.730000,
53,17.666667,212.550000,
54,18.000000,216.670000,
55,18.333333,220.630000,
56,18.666667,224.540000,
57,19.000000,228.520000,
58,19.333333,232.430000,
59,19.666667,236.520000,
60,20.000000,240.810000,
61,20.333333,244.680000,
62,20.666667,248.370000,
63,21.000000,252.820000,
64,21.333333,256.790000,
65,21.666667,260.660000,
66,22.000000,264.840000,
67,22.333333,268.740000,
68,22.666667,272.810000,
69,23.000000,276.800000,
70,23.333333,280.890000,
71,23.666667,284.610000,
72,24.000000,288.880000,
73,24.333333,293.150000,
74,24.666667,296.840000,
75,25.000000,300.960000,
76,25.333333,305.050000,
77,25.666667,308.870000,
78,26.000000,312.770000,
79,26.333333,316.350000,
80,26.666667,320.290000,
81,27.000000,324.670000,
82,27.333333,328.920000,
83,27.666667,333.060000,
84,28.000000,337.330000,
85,28.333333,341.220000,
86,28.666667,345.170000,
87,29.000000,349.400000,
88,29.333333,353.690000,
89,29.666667,357.570000,
90,30.000000,361.490000,
91,30.333333,365.590000,
92,30.666667,369.630000,
93,31.000000,373.610000,
94,31.333333,377.390000,
95,31.666667,381.600000,
96,32.000000,385.520000,
97,32.333333,389.860000,
98,32.666667,393.700000,
99,33.000000,397.640000,
100,33.333333,401.760000,
101,33.666667,406.040000,
102,34.000000,410.070000,
103,34.333333,414.320000,
104,34.666667,418.100000,
105,35.000000,422.080000,
106,35.333333,426.360000,
107,35.666667,430.380000,
108,36.000000,434.410000,
109,36.333333,438.890000,
110,36.666667,443.010000,
111,37.000000,447.240000,
112,37.333333,451.260000,
113,37.666667,455.630000,
114,38.000000,459.300000,
115,38.333333,463.570000,
116,38.666667,467.430000,
117,39.000000,471.350000,
118,39.333333,475.450000,
119,39.666667,479.580000,
120,40.000000,483.710000,
121,40.333333,487.780000,
122,40.666667,491.560000,
123,41.000000,495.550000,
124,41.333333,499.460000,
125,41.666667,503.380000,
126,42.000000,507.450000,
127,42.333333,511.540000,
128,42.666667,515.300000,
129,43.000000,519.570000,
130,43.333333,523.530000,
131,43.666667,527.260000,
132,44.000000,531.260000,
133,44.333333,535.400000,
134,44.666667,539.390000,
135,45.000000,543.510000,
136,45.333333,547.620000,
137,45.666667,551.740000,
138,46.000000,555.720000,
139,46.333333,559.820000,
140,46.666667,563.960000,
141,47.000000,567.970000,
142,47.333333,572.010000,
143,47.666667,576.000000,
144,48.000000,580.000000,
145,48.333333,584.200000,
146,48.666667,588.060000,
147,49.000000,592.190000,
148,49.333333,596.060000,
149,49.666667,600.230000,
150,50.000000,604.230000,
151,50.333333,608.400000,
152,50.666667,612.440000,
153,51.000000,616.300000,
154,51.333333,620.060000,
155,51.666667,623.980000,
156,52.000000,627.850000,
157,52.333333,632.200000,
158,52.666667,636.140000,
159,53.000000,640.360000,
160,53.333333,644.060000,
161,53.666667,647.990000,
162,54.000000,652.180000,
163,54.333333,656.300000,
164,54.666667,660.440000,
165,55.000000,664.780000,
166,55.333333,668.830000,
167,55.666667,673.040000,
168,56.000000,677.000000,
169,56.333333,681.050000,
170,56.666667,685.200000,
171,57.000000,689.230000,
172,57.333333,693.280000,
173,57.666667,697.200000,
174,58.000000,701.110000,
175,58.333333,705.130000,
176,58.666667,709.330000,
177,59.000000,713.220000,
178,59.333333,717.030000,
179,59.666667,720.930000,
180,60.000000,724.610000,
181,60.333333,728.690000,
182,60.666667,732.600000,
183,61.000000,736.560000,
184,61.333333,740.610000,
185,61.666667,744.310000,
186,62.000000,748.360000,
187,62.333333,752.330000,
188,62.666667,756.400000,
189,63.000000,760.210000,
190,63.333333,764.220000,
191,63.666667,768.330000,
192,64.000000,772.310000,
193,64.333333,776.510000,
194,64.666667,780.420000,
195,65.000000,784.500000,
196,65.333333,788.310000,
197,65.666667,792.250000,
198,66.000000,796.030000,
199,66.333333,800.420000,
200,66.666667,804.130000,
201,67.000000,807.760000,
202,67.333333,811.780000,
203,67.666667,815.510000,
204,68.000000,819.280000,
205,68.333333,823.360000,
206,68.666667,827.570000,
207,69.000000,831.730000,
208,69.333333,835.630000,
209,69.666667,839.650000,
210,70.000000,843.850000,
211,70.333333,847.710000,
212,70.666667,851.840000,
213,71.000000,855.760000,
214,71.333333,859.660000,
215,71.666667,863.790000,
216,72.000000,867.820000,
217,72.333333,871.950000,
218,72.666667,875.850000,
219,73.000000,879.910000,
220,73.333333,883.960000,
221,73.666667,887.960000,
222,74.000000,891.850000,
223,74.333333,895.650000,
224,74.666667,899.730000,
225,75.000000,903.900000,
226,75.333333,908.020000,
227,75.666667,912.010000,
228,76.000000,915.960000,
229,76.333333,920.330000,
230,76.666667,924.380000,
231,77.000000,928.340000,
232,77.333333,932.530000,
233,77.666667,936.640000,
234,78.000000,940.750000,
235,78.333333,944.800000,
236,78.666667,949.110000,
237,79.000000,953.230000,
238,79.333333,957.320000,
239,79.666667,961.340000,
240,80.000000,965.690000,
241,80.333333,969.880000,
242,80.666667,974.200000,
243,81.000000,978.120000,
244,81.333333,982.110000,
245,81.666667,986.060000,
246,82.000000,990.190000,
247,82.333333,994.210000,
248,82.666667,998.300000,
249,83.000000,1002.250000,
250,83.333333,1006.340000,
251,83.666667,1010.510000,
252,84.000000,1014.470000,
253,84.333333,1018.420000,
254,84.666667,1022.000000,
255,85.000000,1025.940000,
256,85.333333,1029.880000,
257,85.666667,1033.780000,
258,86.000000,1038.090000,
259,86.333333,1041.920000,
260,86.666667,1046.200000,
261,87.000000,1050.750000,
262,87.333333,1054.720000,
263,87.666667,1058.730000,
264,88.000000,1062.930000,
265,88.333333,1066.890000,
266,88.666667,1071.210000,
267,89.000000,1075.030000,
268,89.333333,1079.080000,
269,89.666667,1082.740000,
270,90.000000,1086.590000,
271,90.333333,1090.230000,
272,90.666667,1094.040000,
273,91.000000,1097.880000,
274,91.333333,1101.750000,
275,91.666667,1105.500000,
276,92.000000,1109.460000,
277,92.333333,1113.390000,
278,92.666667,1117.090000,
279,93.000000,1121.100000,
280,93.333333,1125.250000,
281,93.666667,1129.150000,
282,94.000000,1133.270000,
283,94.333333,1137.530000,
284,94.666667,1141.310000,
285,95.000000,1145.580000,
286,95.333333,1149.520000,
287,95.666667,1153.650000,
288,96.000000,1157.890000,
289,96.333333,1161.310000,
290,96.666667,1165.090000,
291,97.000000,1169.250000,
292,97.333333,1173.160000,
293,97.666667,1177.110000,
294,98.000000,1180.780000,
295,98.333333,1184.810000,
296,98.666667,1188.900000,
297,99.000000,1192.950000,
298,99.333333,1196.990000,
299,99.666667,1200.880000,
300,100.000000,1204.690000,
