# Supplementary material for: A quantitative account of mammalian rod phototransduction with PDE6 dimeric activation: responses to bright flashes
Source: Open Biol. 2020 Jan 8;10(1):190241. doi: 10.1098/rsob.190241 (PMC7014685; doi:10.1098/rsob.190241)
Supplement: Code and simulated data [file rsob190241supp2.zip › Walk2/Walk_G_Depletion/nuRG_1250_CG_2500_Rs_20.txt]

Walk graph output
---------------------
Walk is (c) 1995-96 Lucian Wischik, Trevor Lamb

Save this file, and then load it into a spreadsheet.

MOLECULE COUNTS:

All values are total-produced-counts.


,,G*,
index,time(ms),hmean,
0,0.000000,0.000000,
1,0.333333,7.720000,
2,0.666667,16.270000,
3,1.000000,23.870000,
4,1.333333,32.330000,
5,1.666667,40.140000,
6,2.000000,48.320000,
7,2.333333,56.710000,
8,2.666667,64.940000,
9,3.000000,72.680000,
10,3.333333,81.020000,
11,3.666667,89.360000,
12,4.000000,97.670000,
13,4.333333,105.810000,
14,4.666667,114.030000,
15,5.000000,121.920000,
16,5.333333,130.080000,
17,5.666667,138.310000,
18,6.000000,146.700000,
19,6.333333,155.120000,
20,6.666667,163.200000,
21,7.000000,171.620000,
22,7.333333,179.680000,
23,7.666667,187.330000,
24,8.000000,195.020000,
25,8.333333,203.280000,
26,8.666667,211.350000,
27,9.000000,219.080000,
28,9.333333,226.920000,
29,9.666667,235.140000,
30,10.000000,243.430000,
31,10.333333,251.760000,
32,10.666667,259.470000,
33,11.000000,267.420000,
34,11.333333,275.710000,
35,11.666667,283.360000,
36,12.000000,291.740000,
37,12.333333,299.960000,
38,12.666667,308.490000,
39,13.000000,316.410000,
40,13.333333,324.250000,
41,13.666667,331.990000,
42,14.000000,340.200000,
43,14.333333,348.050000,
44,14.666667,356.260000,
45,15.000000,364.530000,
46,15.333333,373.180000,
47,15.666667,381.540000,
48,16.000000,389.240000,
49,16.333333,397.420000,
50,16.666667,405.140000,
51,17.000000,412.890000,
52,17.333333,421.370000,
53,17.666667,429.530000,
54,18.000000,437.440000,
55,18.333333,445.300000,
56,18.666667,453.520000,
57,19.000000,461.510000,
58,19.333333,469.780000,
59,19.666667,477.760000,
60,20.000000,485.820000,
61,20.333333,493.610000,
62,20.666667,501.870000,
63,21.000000,510.050000,
64,21.333333,518.670000,
65,21.666667,526.510000,
66,22.000000,534.560000,
67,22.333333,542.570000,
68,22.666667,550.760000,
69,23.000000,558.810000,
70,23.333333,567.380000,
71,23.666667,575.540000,
72,24.000000,583.510000,
73,24.333333,591.160000,
74,24.666667,599.280000,
75,25.000000,606.690000,
76,25.333333,614.700000,
77,25.666667,622.740000,
78,26.000000,630.970000,
79,26.333333,638.540000,
80,26.666667,646.020000,
81,27.000000,654.340000,
82,27.333333,661.930000,
83,27.666667,670.860000,
84,28.000000,678.690000,
85,28.333333,686.410000,
86,28.666667,694.250000,
87,29.000000,702.220000,
88,29.333333,710.060000,
89,29.666667,717.630000,
90,30.000000,725.970000,
91,30.333333,733.950000,
92,30.666667,741.170000,
93,31.000000,749.430000,
94,31.333333,757.450000,
95,31.666667,765.340000,
96,32.000000,773.610000,
97,32.333333,781.760000,
98,32.666667,789.770000,
99,33.000000,797.780000,
100,33.333333,805.600000,
101,33.666667,813.520000,
102,34.000000,821.400000,
103,34.333333,828.900000,
104,34.666667,837.360000,
105,35.000000,844.870000,
106,35.333333,852.700000,
107,35.666667,860.430000,
108,36.000000,868.810000,
109,36.333333,876.670000,
110,36.666667,884.290000,
111,37.000000,892.340000,
112,37.333333,900.560000,
113,37.666667,908.290000,
114,38.000000,916.010000,
115,38.333333,923.770000,
116,38.666667,931.410000,
117,39.000000,939.390000,
118,39.333333,946.830000,
119,39.666667,954.800000,
120,40.000000,962.550000,
121,40.333333,970.970000,
122,40.666667,978.830000,
123,41.000000,987.250000,
124,41.333333,995.090000,
125,41.666667,1003.100000,
126,42.000000,1010.480000,
127,42.333333,1018.290000,
128,42.666667,1025.950000,
129,43.000000,1034.090000,
130,43.333333,1042.350000,
131,43.666667,1049.650000,
132,44.000000,1057.560000,
133,44.333333,1065.400000,
134,44.666667,1073.110000,
135,45.000000,1081.090000,
136,45.333333,1089.120000,
137,45.666667,1096.560000,
138,46.000000,1104.150000,
139,46.333333,1111.890000,
140,46.666667,1119.880000,
141,47.000000,1127.460000,
142,47.333333,1135.290000,
143,47.666667,1143.020000,
144,48.000000,1150.250000,
145,48.333333,1158.270000,
146,48.666667,1166.070000,
147,49.000000,1174.130000,
148,49.333333,1181.940000,
149,49.666667,1189.990000,
150,50.000000,1198.180000,
151,50.333333,1205.870000,
152,50.666667,1213.910000,
153,51.000000,1222.010000,
154,51.333333,1230.340000,
155,51.666667,1238.010000,
156,52.000000,1245.460000,
157,52.333333,1253.340000,
158,52.666667,1261.510000,
159,53.000000,1268.980000,
160,53.333333,1277.570000,
161,53.666667,1285.330000,
162,54.000000,1293.070000,
163,54.333333,1300.860000,
164,54.666667,1307.990000,
165,55.000000,1315.930000,
166,55.333333,1323.780000,
167,55.666667,1332.080000,
168,56.000000,1340.210000,
169,56.333333,1348.400000,
170,56.666667,1356.530000,
171,57.000000,1364.310000,
172,57.333333,1372.350000,
173,57.666667,1380.270000,
174,58.000000,1388.470000,
175,58.333333,1396.210000,
176,58.666667,1404.370000,
177,59.000000,1411.980000,
178,59.333333,1419.640000,
179,59.666667,1426.910000,
180,60.000000,1434.590000,
181,60.333333,1442.440000,
182,60.666667,1450.660000,
183,61.000000,1458.460000,
184,61.333333,1466.210000,
185,61.666667,1473.540000,
186,62.000000,1480.990000,
187,62.333333,1489.030000,
188,62.666667,1496.810000,
189,63.000000,1504.720000,
190,63.333333,1512.520000,
191,63.666667,1520.150000,
192,64.000000,1527.750000,
193,64.333333,1535.340000,
194,64.666667,1542.750000,
195,65.000000,1550.630000,
196,65.333333,1558.080000,
197,65.666667,1565.940000,
198,66.000000,1573.370000,
199,66.333333,1580.750000,
200,66.666667,1588.260000,
201,67.000000,1595.760000,
202,67.333333,1603.680000,
203,67.666667,1611.460000,
204,68.000000,1619.360000,
205,68.333333,1627.090000,
206,68.666667,1634.330000,
207,69.000000,1642.200000,
208,69.333333,1649.640000,
209,69.666667,1657.500000,
210,70.000000,1665.580000,
211,70.333333,1673.330000,
212,70.666667,1681.220000,
213,71.000000,1688.880000,
214,71.333333,1696.270000,
215,71.666667,1704.430000,
216,72.000000,1712.070000,
217,72.333333,1720.260000,
218,72.666667,1727.680000,
219,73.000000,1735.500000,
220,73.333333,1742.780000,
221,73.666667,1750.290000,
222,74.000000,1758.150000,
223,74.333333,1765.660000,
224,74.666667,1773.200000,
225,75.000000,1780.680000,
226,75.333333,1788.410000,
227,75.666667,1795.930000,
228,76.000000,1803.440000,
229,76.333333,1810.590000,
230,76.666667,1817.940000,
231,77.000000,1825.300000,
232,77.333333,1832.540000,
233,77.666667,1840.060000,
234,78.000000,1847.490000,
235,78.333333,1855.050000,
236,78.666667,1862.610000,
237,79.000000,1869.860000,
238,79.333333,1876.830000,
239,79.666667,1884.420000,
240,80.000000,1891.760000,
241,80.333333,1899.430000,
242,80.666667,1907.120000,
243,81.000000,1914.690000,
244,81.333333,1922.040000,
245,81.666667,1928.990000,
246,82.000000,1936.540000,
247,82.333333,1943.710000,
248,82.666667,1950.670000,
249,83.000000,1958.060000,
250,83.333333,1965.440000,
251,83.666667,1972.850000,
252,84.000000,1980.510000,
253,84.333333,1987.520000,
254,84.666667,1995.200000,
255,85.000000,2002.950000,
256,85.333333,2010.610000,
257,85.666667,2017.940000,
258,86.000000,2025.500000,
259,86.333333,2032.750000,
260,86.666667,2039.890000,
261,87.000000,2047.290000,
262,87.333333,2055.150000,
263,87.666667,2062.360000,
264,88.000000,2069.120000,
265,88.333333,2075.850000,
266,88.666667,2083.470000,
267,89.000000,2090.560000,
268,89.333333,2097.740000,
269,89.666667,2104.600000,
270,90.000000,2111.650000,
271,90.333333,2119.060000,
272,90.666667,2126.640000,
273,91.000000,2133.550000,
274,91.333333,2140.900000,
275,91.666667,2148.330000,
276,92.000000,2155.480000,
277,92.333333,2163.170000,
278,92.666667,2170.380000,
279,93.000000,2177.600000,
280,93.333333,2184.790000,
281,93.666667,2191.800000,
282,94.000000,2199.160000,
283,94.333333,2206.540000,
284,94.666667,2214.130000,
285,95.000000,2221.340000,
286,95.333333,2228.020000,
287,95.666667,2235.140000,
288,96.000000,2242.280000,
289,96.333333,2249.740000,
290,96.666667,2257.270000,
291,97.000000,2264.140000,
292,97.333333,2271.770000,
293,97.666667,2278.860000,
294,98.000000,2285.850000,
295,98.333333,2292.570000,
296,98.666667,2300.230000,
297,99.000000,2306.590000,
298,99.333333,2314.210000,
299,99.666667,2321.690000,
300,100.000000,2328.970000,
