# Supplementary material for: A quantitative account of mammalian rod phototransduction with PDE6 dimeric activation: responses to bright flashes
Source: Open Biol. 2020 Jan 8;10(1):190241. doi: 10.1098/rsob.190241 (PMC7014685; doi:10.1098/rsob.190241)
Supplement: Code and simulated data [file rsob190241supp2.zip › Walk2/Walk_G_Depletion/nuRG_1250_CG_2500_Rs_30.txt]

Walk graph output
---------------------
Walk is (c) 1995-96 Lucian Wischik, Trevor Lamb

Save this file, and then load it into a spreadsheet.

MOLECULE COUNTS:

All values are total-produced-counts.


,,G*,
index,time(ms),hmean,
0,0.000000,0.000000,
1,0.333333,11.760000,
2,0.666667,24.290000,
3,1.000000,36.360000,
4,1.333333,48.750000,
5,1.666667,61.200000,
6,2.000000,72.870000,
7,2.333333,85.390000,
8,2.666667,97.440000,
9,3.000000,109.440000,
10,3.333333,121.960000,
11,3.666667,134.580000,
12,4.000000,146.910000,
13,4.333333,158.860000,
14,4.666667,171.460000,
15,5.000000,183.750000,
16,5.333333,196.380000,
17,5.666667,208.310000,
18,6.000000,220.160000,
19,6.333333,232.270000,
20,6.666667,244.930000,
21,7.000000,257.000000,
22,7.333333,269.650000,
23,7.666667,281.690000,
24,8.000000,293.460000,
25,8.333333,305.700000,
26,8.666667,317.680000,
27,9.000000,330.240000,
28,9.333333,342.890000,
29,9.666667,355.360000,
30,10.000000,367.830000,
31,10.333333,379.330000,
32,10.666667,391.350000,
33,11.000000,403.210000,
34,11.333333,415.210000,
35,11.666667,427.460000,
36,12.000000,439.370000,
37,12.333333,451.240000,
38,12.666667,463.580000,
39,13.000000,475.780000,
40,13.333333,488.150000,
41,13.666667,500.310000,
42,14.000000,512.280000,
43,14.333333,524.190000,
44,14.666667,535.510000,
45,15.000000,547.130000,
46,15.333333,559.270000,
47,15.666667,571.450000,
48,16.000000,583.100000,
49,16.333333,595.380000,
50,16.666667,607.710000,
51,17.000000,620.140000,
52,17.333333,631.780000,
53,17.666667,643.580000,
54,18.000000,655.650000,
55,18.333333,667.920000,
56,18.666667,679.900000,
57,19.000000,691.990000,
58,19.333333,703.650000,
59,19.666667,716.070000,
60,20.000000,728.620000,
61,20.333333,740.650000,
62,20.666667,753.030000,
63,21.000000,765.470000,
64,21.333333,777.310000,
65,21.666667,789.300000,
66,22.000000,801.820000,
67,22.333333,813.680000,
68,22.666667,825.360000,
69,23.000000,837.740000,
70,23.333333,849.490000,
71,23.666667,861.420000,
72,24.000000,873.830000,
73,24.333333,885.700000,
74,24.666667,897.390000,
75,25.000000,908.880000,
76,25.333333,920.390000,
77,25.666667,932.120000,
78,26.000000,944.260000,
79,26.333333,956.790000,
80,26.666667,969.240000,
81,27.000000,981.190000,
82,27.333333,992.830000,
83,27.666667,1005.610000,
84,28.000000,1017.900000,
85,28.333333,1029.370000,
86,28.666667,1041.540000,
87,29.000000,1053.640000,
88,29.333333,1065.510000,
89,29.666667,1077.590000,
90,30.000000,1089.850000,
91,30.333333,1101.250000,
92,30.666667,1113.120000,
93,31.000000,1125.200000,
94,31.333333,1136.980000,
95,31.666667,1149.070000,
96,32.000000,1161.610000,
97,32.333333,1173.250000,
98,32.666667,1185.090000,
99,33.000000,1196.740000,
100,33.333333,1208.260000,
101,33.666667,1220.150000,
102,34.000000,1231.840000,
103,34.333333,1244.140000,
104,34.666667,1256.070000,
105,35.000000,1267.760000,
106,35.333333,1279.200000,
107,35.666667,1290.660000,
108,36.000000,1302.650000,
109,36.333333,1315.090000,
110,36.666667,1326.610000,
111,37.000000,1338.550000,
112,37.333333,1350.390000,
113,37.666667,1361.980000,
114,38.000000,1373.680000,
115,38.333333,1385.040000,
116,38.666667,1396.550000,
117,39.000000,1408.530000,
118,39.333333,1419.900000,
119,39.666667,1431.920000,
120,40.000000,1444.130000,
121,40.333333,1455.870000,
122,40.666667,1467.870000,
123,41.000000,1479.960000,
124,41.333333,1490.860000,
125,41.666667,1503.630000,
126,42.000000,1515.330000,
127,42.333333,1527.980000,
128,42.666667,1540.230000,
129,43.000000,1551.330000,
130,43.333333,1563.450000,
131,43.666667,1575.160000,
132,44.000000,1586.360000,
133,44.333333,1597.750000,
134,44.666667,1609.080000,
135,45.000000,1620.560000,
136,45.333333,1631.840000,
137,45.666667,1643.010000,
138,46.000000,1654.260000,
139,46.333333,1666.360000,
140,46.666667,1678.200000,
141,47.000000,1689.660000,
142,47.333333,1700.850000,
143,47.666667,1712.440000,
144,48.000000,1723.590000,
145,48.333333,1735.050000,
146,48.666667,1746.320000,
147,49.000000,1757.150000,
148,49.333333,1768.740000,
149,49.666667,1779.610000,
150,50.000000,1790.900000,
151,50.333333,1801.540000,
152,50.666667,1813.140000,
153,51.000000,1825.000000,
154,51.333333,1836.240000,
155,51.666667,1847.660000,
156,52.000000,1859.300000,
157,52.333333,1870.650000,
158,52.666667,1882.170000,
159,53.000000,1893.130000,
160,53.333333,1904.960000,
161,53.666667,1915.970000,
162,54.000000,1926.930000,
163,54.333333,1937.640000,
164,54.666667,1948.660000,
165,55.000000,1960.120000,
166,55.333333,1971.670000,
167,55.666667,1982.660000,
168,56.000000,1994.290000,
169,56.333333,2004.970000,
170,56.666667,2016.570000,
171,57.000000,2028.170000,
172,57.333333,2039.180000,
173,57.666667,2050.340000,
174,58.000000,2060.590000,
175,58.333333,2071.860000,
176,58.666667,2082.640000,
177,59.000000,2093.490000,
178,59.333333,2104.680000,
179,59.666667,2115.690000,
180,60.000000,2126.720000,
181,60.333333,2137.940000,
182,60.666667,2148.850000,
183,61.000000,2159.800000,
184,61.333333,2170.110000,
185,61.666667,2180.910000,
186,62.000000,2192.190000,
187,62.333333,2203.670000,
188,62.666667,2214.040000,
189,63.000000,2224.650000,
190,63.333333,2235.430000,
191,63.666667,2246.150000,
192,64.000000,2256.210000,
193,64.333333,2266.990000,
194,64.666667,2277.710000,
195,65.000000,2288.410000,
196,65.333333,2298.780000,
197,65.666667,2309.300000,
198,66.000000,2319.860000,
199,66.333333,2330.080000,
200,66.666667,2340.360000,
201,67.000000,2350.990000,
202,67.333333,2361.520000,
203,67.666667,2371.880000,
204,68.000000,2382.260000,
205,68.333333,2392.810000,
206,68.666667,2402.850000,
207,69.000000,2412.740000,
208,69.333333,2422.980000,
209,69.666667,2433.350000,
210,70.000000,2443.270000,
211,70.333333,2453.550000,
212,70.666667,2463.620000,
213,71.000000,2474.230000,
214,71.333333,2483.940000,
215,71.666667,2494.100000,
216,72.000000,2504.340000,
217,72.333333,2514.480000,
218,72.666667,2525.060000,
219,73.000000,2535.240000,
220,73.333333,2544.890000,
221,73.666667,2555.070000,
222,74.000000,2564.900000,
223,74.333333,2574.480000,
224,74.666667,2584.500000,
225,75.000000,2594.050000,
226,75.333333,2604.210000,
227,75.666667,2613.490000,
228,76.000000,2622.690000,
229,76.333333,2632.010000,
230,76.666667,2642.080000,
231,77.000000,2651.330000,
232,77.333333,2660.710000,
233,77.666667,2670.590000,
234,78.000000,2679.890000,
235,78.333333,2688.790000,
236,78.666667,2698.000000,
237,79.000000,2707.040000,
238,79.333333,2715.830000,
239,79.666667,2725.470000,
240,80.000000,2735.020000,
241,80.333333,2743.890000,
242,80.666667,2753.550000,
243,81.000000,2762.760000,
244,81.333333,2771.710000,
245,81.666667,2780.720000,
246,82.000000,2789.080000,
247,82.333333,2798.190000,
248,82.666667,2807.250000,
249,83.000000,2816.110000,
250,83.333333,2824.900000,
251,83.666667,2833.680000,
252,84.000000,2842.250000,
253,84.333333,2850.920000,
254,84.666667,2859.450000,
255,85.000000,2868.140000,
256,85.333333,2876.590000,
257,85.666667,2885.410000,
258,86.000000,2893.410000,
259,86.333333,2902.150000,
260,86.666667,2910.500000,
261,87.000000,2918.790000,
262,87.333333,2926.980000,
263,87.666667,2935.100000,
264,88.000000,2943.010000,
265,88.333333,2951.280000,
266,88.666667,2959.350000,
267,89.000000,2967.560000,
268,89.333333,2975.470000,
269,89.666667,2983.320000,
270,90.000000,2991.580000,
271,90.333333,2999.300000,
272,90.666667,3007.070000,
273,91.000000,3014.780000,
274,91.333333,3022.600000,
275,91.666667,3030.090000,
276,92.000000,3037.720000,
277,92.333333,3044.860000,
278,92.666667,3051.970000,
279,93.000000,3059.630000,
280,93.333333,3067.010000,
281,93.666667,3073.750000,
282,94.000000,3080.690000,
283,94.333333,3087.790000,
284,94.666667,3095.070000,
285,95.000000,3102.300000,
286,95.333333,3109.230000,
287,95.666667,3116.100000,
288,96.000000,3122.890000,
289,96.333333,3129.440000,
290,96.666667,3136.230000,
291,97.000000,3142.640000,
292,97.333333,3149.530000,
293,97.666667,3156.110000,
294,98.000000,3162.390000,
295,98.333333,3168.580000,
296,98.666667,3175.280000,
297,99.000000,3181.660000,
298,99.333333,3187.650000,
299,99.666667,3193.860000,
300,100.000000,3200.050000,
