# Supplementary material for: A quantitative account of mammalian rod phototransduction with PDE6 dimeric activation: responses to bright flashes
Source: Open Biol. 2020 Jan 8;10(1):190241. doi: 10.1098/rsob.190241 (PMC7014685; doi:10.1098/rsob.190241)
Supplement: Code and simulated data [file rsob190241supp2.zip › Walk2/Walk_G_Depletion/nuRG_1250_CG_2500_Rs_40.txt]

Walk graph output
---------------------
Walk is (c) 1995-96 Lucian Wischik, Trevor Lamb

Save this file, and then load it into a spreadsheet.

MOLECULE COUNTS:

All values are total-produced-counts.


,,G*,
index,time(ms),hmean,
0,0.000000,0.000000,
1,0.333333,15.490000,
2,0.666667,32.080000,
3,1.000000,48.250000,
4,1.333333,64.460000,
5,1.666667,79.920000,
6,2.000000,95.640000,
7,2.333333,111.400000,
8,2.666667,127.790000,
9,3.000000,144.180000,
10,3.333333,160.200000,
11,3.666667,176.170000,
12,4.000000,192.400000,
13,4.333333,208.670000,
14,4.666667,224.800000,
15,5.000000,240.970000,
16,5.333333,257.270000,
17,5.666667,273.280000,
18,6.000000,289.520000,
19,6.333333,305.500000,
20,6.666667,322.270000,
21,7.000000,339.010000,
22,7.333333,354.530000,
23,7.666667,370.690000,
24,8.000000,387.650000,
25,8.333333,403.930000,
26,8.666667,420.540000,
27,9.000000,436.990000,
28,9.333333,452.460000,
29,9.666667,468.180000,
30,10.000000,484.290000,
31,10.333333,499.850000,
32,10.666667,515.540000,
33,11.000000,532.080000,
34,11.333333,548.480000,
35,11.666667,564.780000,
36,12.000000,580.630000,
37,12.333333,596.980000,
38,12.666667,613.150000,
39,13.000000,629.100000,
40,13.333333,645.030000,
41,13.666667,661.020000,
42,14.000000,676.560000,
43,14.333333,692.720000,
44,14.666667,709.100000,
45,15.000000,725.230000,
46,15.333333,741.510000,
47,15.666667,757.080000,
48,16.000000,772.990000,
49,16.333333,788.910000,
50,16.666667,804.970000,
51,17.000000,821.270000,
52,17.333333,837.720000,
53,17.666667,854.680000,
54,18.000000,870.820000,
55,18.333333,886.500000,
56,18.666667,903.060000,
57,19.000000,919.220000,
58,19.333333,935.680000,
59,19.666667,951.210000,
60,20.000000,966.830000,
61,20.333333,982.470000,
62,20.666667,998.080000,
63,21.000000,1014.650000,
64,21.333333,1030.190000,
65,21.666667,1046.430000,
66,22.000000,1062.480000,
67,22.333333,1078.280000,
68,22.666667,1093.330000,
69,23.000000,1108.210000,
70,23.333333,1124.790000,
71,23.666667,1141.000000,
72,24.000000,1157.340000,
73,24.333333,1173.320000,
74,24.666667,1189.120000,
75,25.000000,1204.240000,
76,25.333333,1219.660000,
77,25.666667,1234.970000,
78,26.000000,1250.350000,
79,26.333333,1266.360000,
80,26.666667,1281.780000,
81,27.000000,1297.260000,
82,27.333333,1313.620000,
83,27.666667,1329.700000,
84,28.000000,1344.620000,
85,28.333333,1360.150000,
86,28.666667,1375.920000,
87,29.000000,1391.480000,
88,29.333333,1407.260000,
89,29.666667,1422.600000,
90,30.000000,1437.980000,
91,30.333333,1453.910000,
92,30.666667,1469.260000,
93,31.000000,1484.390000,
94,31.333333,1499.900000,
95,31.666667,1514.930000,
96,32.000000,1530.790000,
97,32.333333,1545.850000,
98,32.666667,1561.430000,
99,33.000000,1576.630000,
100,33.333333,1592.050000,
101,33.666667,1607.820000,
102,34.000000,1622.650000,
103,34.333333,1638.140000,
104,34.666667,1654.460000,
105,35.000000,1669.200000,
106,35.333333,1684.800000,
107,35.666667,1699.960000,
108,36.000000,1715.650000,
109,36.333333,1730.740000,
110,36.666667,1746.150000,
111,37.000000,1761.360000,
112,37.333333,1776.530000,
113,37.666667,1792.320000,
114,38.000000,1807.110000,
115,38.333333,1822.300000,
116,38.666667,1837.580000,
117,39.000000,1852.740000,
118,39.333333,1867.790000,
119,39.666667,1883.120000,
120,40.000000,1898.370000,
121,40.333333,1912.940000,
122,40.666667,1927.580000,
123,41.000000,1942.520000,
124,41.333333,1957.010000,
125,41.666667,1971.900000,
126,42.000000,1986.610000,
127,42.333333,2001.330000,
128,42.666667,2016.410000,
129,43.000000,2031.950000,
130,43.333333,2046.250000,
131,43.666667,2060.890000,
132,44.000000,2075.130000,
133,44.333333,2089.920000,
134,44.666667,2105.150000,
135,45.000000,2119.340000,
136,45.333333,2134.370000,
137,45.666667,2148.760000,
138,46.000000,2163.290000,
139,46.333333,2178.500000,
140,46.666667,2192.820000,
141,47.000000,2207.760000,
142,47.333333,2222.040000,
143,47.666667,2236.230000,
144,48.000000,2249.950000,
145,48.333333,2263.650000,
146,48.666667,2277.440000,
147,49.000000,2292.170000,
148,49.333333,2305.540000,
149,49.666667,2319.850000,
150,50.000000,2333.480000,
151,50.333333,2347.940000,
152,50.666667,2362.400000,
153,51.000000,2376.200000,
154,51.333333,2389.870000,
155,51.666667,2403.970000,
156,52.000000,2417.390000,
157,52.333333,2430.810000,
158,52.666667,2444.250000,
159,53.000000,2458.010000,
160,53.333333,2471.870000,
161,53.666667,2485.590000,
162,54.000000,2499.310000,
163,54.333333,2513.030000,
164,54.666667,2526.170000,
165,55.000000,2539.900000,
166,55.333333,2552.770000,
167,55.666667,2565.630000,
168,56.000000,2578.380000,
169,56.333333,2591.990000,
170,56.666667,2604.900000,
171,57.000000,2617.710000,
172,57.333333,2630.630000,
173,57.666667,2643.200000,
174,58.000000,2656.440000,
175,58.333333,2668.790000,
176,58.666667,2680.990000,
177,59.000000,2693.750000,
178,59.333333,2705.810000,
179,59.666667,2718.720000,
180,60.000000,2731.070000,
181,60.333333,2743.040000,
182,60.666667,2755.140000,
183,61.000000,2767.430000,
184,61.333333,2779.550000,
185,61.666667,2792.340000,
186,62.000000,2804.530000,
187,62.333333,2815.900000,
188,62.666667,2827.740000,
189,63.000000,2839.330000,
190,63.333333,2850.960000,
191,63.666667,2862.900000,
192,64.000000,2873.930000,
193,64.333333,2884.900000,
194,64.666667,2895.960000,
195,65.000000,2906.650000,
196,65.333333,2917.770000,
197,65.666667,2929.220000,
198,66.000000,2939.930000,
199,66.333333,2950.880000,
200,66.666667,2961.420000,
201,67.000000,2971.940000,
202,67.333333,2982.930000,
203,67.666667,2993.250000,
204,68.000000,3003.300000,
205,68.333333,3013.610000,
206,68.666667,3023.800000,
207,69.000000,3033.920000,
208,69.333333,3044.240000,
209,69.666667,3054.030000,
210,70.000000,3063.560000,
211,70.333333,3073.020000,
212,70.666667,3082.640000,
213,71.000000,3092.050000,
214,71.333333,3100.930000,
215,71.666667,3110.050000,
216,72.000000,3119.030000,
217,72.333333,3128.160000,
218,72.666667,3137.250000,
219,73.000000,3146.340000,
220,73.333333,3155.210000,
221,73.666667,3163.760000,
222,74.000000,3172.310000,
223,74.333333,3180.910000,
224,74.666667,3189.830000,
225,75.000000,3197.760000,
226,75.333333,3205.820000,
227,75.666667,3213.950000,
228,76.000000,3221.810000,
229,76.333333,3229.700000,
230,76.666667,3237.000000,
231,77.000000,3244.610000,
232,77.333333,3251.600000,
233,77.666667,3259.110000,
234,78.000000,3266.640000,
235,78.333333,3274.040000,
236,78.666667,3281.130000,
237,79.000000,3287.320000,
238,79.333333,3294.340000,
239,79.666667,3300.900000,
240,80.000000,3307.610000,
241,80.333333,3314.140000,
242,80.666667,3320.800000,
243,81.000000,3327.080000,
244,81.333333,3333.290000,
245,81.666667,3339.430000,
246,82.000000,3345.310000,
247,82.333333,3351.360000,
248,82.666667,3357.370000,
249,83.000000,3363.380000,
250,83.333333,3368.840000,
251,83.666667,3374.520000,
252,84.000000,3379.650000,
253,84.333333,3385.120000,
254,84.666667,3390.690000,
255,85.000000,3395.820000,
256,85.333333,3401.170000,
257,85.666667,3406.360000,
258,86.000000,3411.520000,
259,86.333333,3416.260000,
260,86.666667,3420.570000,
261,87.000000,3425.020000,
262,87.333333,3429.550000,
263,87.666667,3433.800000,
264,88.000000,3438.060000,
265,88.333333,3442.140000,
266,88.666667,3446.440000,
267,89.000000,3450.440000,
268,89.333333,3454.290000,
269,89.666667,3458.450000,
270,90.000000,3462.290000,
271,90.333333,3465.720000,
272,90.666667,3469.040000,
273,91.000000,3472.450000,
274,91.333333,3475.560000,
275,91.666667,3478.980000,
276,92.000000,3481.980000,
277,92.333333,3485.070000,
278,92.666667,3488.160000,
279,93.000000,3491.450000,
280,93.333333,3494.410000,
281,93.666667,3497.330000,
282,94.000000,3500.160000,
283,94.333333,3502.970000,
284,94.666667,3505.780000,
285,95.000000,3508.390000,
286,95.333333,3510.920000,
287,95.666667,3513.390000,
288,96.000000,3515.930000,
289,96.333333,3518.130000,
290,96.666667,3520.560000,
291,97.000000,3522.880000,
292,97.333333,3525.210000,
293,97.666667,3527.540000,
294,98.000000,3529.800000,
295,98.333333,3531.700000,
296,98.666667,3533.750000,
297,99.000000,3535.570000,
298,99.333333,3537.330000,
299,99.666667,3539.220000,
300,100.000000,3540.860000,
