# Supplementary material for: A quantitative account of mammalian rod phototransduction with PDE6 dimeric activation: responses to bright flashes
Source: Open Biol. 2020 Jan 8;10(1):190241. doi: 10.1098/rsob.190241 (PMC7014685; doi:10.1098/rsob.190241)
Supplement: Code and simulated data [file rsob190241supp2.zip › Walk2/Walk_G_Depletion/nuRG_1250_CG_2500_Rs_50.txt]

Walk graph output
---------------------
Walk is (c) 1995-96 Lucian Wischik, Trevor Lamb

Save this file, and then load it into a spreadsheet.

MOLECULE COUNTS:

All values are total-produced-counts.


,,G*,
index,time(ms),hmean,
0,0.000000,0.000000,
1,0.333333,19.060000,
2,0.666667,39.020000,
3,1.000000,58.750000,
4,1.333333,79.520000,
5,1.666667,100.500000,
6,2.000000,121.330000,
7,2.333333,140.390000,
8,2.666667,160.360000,
9,3.000000,180.240000,
10,3.333333,200.250000,
11,3.666667,220.790000,
12,4.000000,241.450000,
13,4.333333,261.760000,
14,4.666667,282.190000,
15,5.000000,302.430000,
16,5.333333,321.860000,
17,5.666667,341.410000,
18,6.000000,361.680000,
19,6.333333,381.680000,
20,6.666667,402.240000,
21,7.000000,421.710000,
22,7.333333,442.320000,
23,7.666667,461.940000,
24,8.000000,481.600000,
25,8.333333,502.450000,
26,8.666667,523.130000,
27,9.000000,543.160000,
28,9.333333,562.430000,
29,9.666667,582.740000,
30,10.000000,602.660000,
31,10.333333,622.870000,
32,10.666667,642.390000,
33,11.000000,662.690000,
34,11.333333,683.370000,
35,11.666667,703.990000,
36,12.000000,723.390000,
37,12.333333,743.690000,
38,12.666667,763.980000,
39,13.000000,783.740000,
40,13.333333,802.960000,
41,13.666667,822.610000,
42,14.000000,842.090000,
43,14.333333,862.200000,
44,14.666667,881.930000,
45,15.000000,902.680000,
46,15.333333,922.790000,
47,15.666667,942.860000,
48,16.000000,962.450000,
49,16.333333,982.410000,
50,16.666667,1001.570000,
51,17.000000,1021.980000,
52,17.333333,1041.870000,
53,17.666667,1060.990000,
54,18.000000,1080.120000,
55,18.333333,1100.030000,
56,18.666667,1119.520000,
57,19.000000,1139.810000,
58,19.333333,1159.620000,
59,19.666667,1179.790000,
60,20.000000,1198.870000,
61,20.333333,1218.660000,
62,20.666667,1237.950000,
63,21.000000,1257.400000,
64,21.333333,1277.120000,
65,21.666667,1296.870000,
66,22.000000,1316.840000,
67,22.333333,1336.110000,
68,22.666667,1355.450000,
69,23.000000,1375.060000,
70,23.333333,1394.660000,
71,23.666667,1414.480000,
72,24.000000,1433.500000,
73,24.333333,1452.040000,
74,24.666667,1470.930000,
75,25.000000,1490.310000,
76,25.333333,1509.420000,
77,25.666667,1528.950000,
78,26.000000,1548.210000,
79,26.333333,1567.940000,
80,26.666667,1587.890000,
81,27.000000,1607.880000,
82,27.333333,1627.290000,
83,27.666667,1646.270000,
84,28.000000,1666.060000,
85,28.333333,1684.630000,
86,28.666667,1704.070000,
87,29.000000,1723.930000,
88,29.333333,1742.280000,
89,29.666667,1761.940000,
90,30.000000,1781.160000,
91,30.333333,1799.460000,
92,30.666667,1818.210000,
93,31.000000,1836.840000,
94,31.333333,1855.250000,
95,31.666667,1873.870000,
96,32.000000,1892.860000,
97,32.333333,1911.660000,
98,32.666667,1930.640000,
99,33.000000,1949.420000,
100,33.333333,1968.100000,
101,33.666667,1986.860000,
102,34.000000,2004.900000,
103,34.333333,2023.850000,
104,34.666667,2042.170000,
105,35.000000,2060.580000,
106,35.333333,2078.400000,
107,35.666667,2097.390000,
108,36.000000,2115.640000,
109,36.333333,2134.820000,
110,36.666667,2152.990000,
111,37.000000,2171.210000,
112,37.333333,2189.540000,
113,37.666667,2207.230000,
114,38.000000,2224.850000,
115,38.333333,2241.910000,
116,38.666667,2259.400000,
117,39.000000,2276.360000,
118,39.333333,2294.240000,
119,39.666667,2311.690000,
120,40.000000,2329.150000,
121,40.333333,2346.700000,
122,40.666667,2363.400000,
123,41.000000,2380.860000,
124,41.333333,2398.620000,
125,41.666667,2415.540000,
126,42.000000,2432.720000,
127,42.333333,2449.390000,
128,42.666667,2466.270000,
129,43.000000,2483.330000,
130,43.333333,2500.010000,
131,43.666667,2517.090000,
132,44.000000,2534.330000,
133,44.333333,2550.890000,
134,44.666667,2567.020000,
135,45.000000,2583.450000,
136,45.333333,2599.570000,
137,45.666667,2615.740000,
138,46.000000,2632.260000,
139,46.333333,2648.170000,
140,46.666667,2664.450000,
141,47.000000,2680.580000,
142,47.333333,2696.190000,
143,47.666667,2712.110000,
144,48.000000,2727.850000,
145,48.333333,2742.940000,
146,48.666667,2758.710000,
147,49.000000,2773.480000,
148,49.333333,2788.680000,
149,49.666667,2803.730000,
150,50.000000,2818.950000,
151,50.333333,2834.120000,
152,50.666667,2848.790000,
153,51.000000,2863.000000,
154,51.333333,2877.070000,
155,51.666667,2891.270000,
156,52.000000,2905.080000,
157,52.333333,2919.390000,
158,52.666667,2932.820000,
159,53.000000,2946.600000,
160,53.333333,2959.770000,
161,53.666667,2972.910000,
162,54.000000,2986.010000,
163,54.333333,2998.710000,
164,54.666667,3011.540000,
165,55.000000,3023.910000,
166,55.333333,3036.260000,
167,55.666667,3048.650000,
168,56.000000,3060.850000,
169,56.333333,3072.650000,
170,56.666667,3084.700000,
171,57.000000,3096.290000,
172,57.333333,3107.850000,
173,57.666667,3119.430000,
174,58.000000,3131.120000,
175,58.333333,3142.250000,
176,58.666667,3153.100000,
177,59.000000,3164.270000,
178,59.333333,3174.630000,
179,59.666667,3185.190000,
180,60.000000,3195.490000,
181,60.333333,3205.590000,
182,60.666667,3215.290000,
183,61.000000,3225.420000,
184,61.333333,3235.440000,
185,61.666667,3245.170000,
186,62.000000,3254.500000,
187,62.333333,3263.140000,
188,62.666667,3272.160000,
189,63.000000,3281.700000,
190,63.333333,3289.960000,
191,63.666667,3298.210000,
192,64.000000,3306.760000,
193,64.333333,3315.240000,
194,64.666667,3323.140000,
195,65.000000,3330.980000,
196,65.333333,3338.660000,
197,65.666667,3345.790000,
198,66.000000,3353.220000,
199,66.333333,3360.330000,
200,66.666667,3367.320000,
201,67.000000,3373.920000,
202,67.333333,3380.530000,
203,67.666667,3387.290000,
204,68.000000,3393.550000,
205,68.333333,3399.910000,
206,68.666667,3405.640000,
207,69.000000,3411.240000,
208,69.333333,3417.100000,
209,69.666667,3422.840000,
210,70.000000,3428.320000,
211,70.333333,3433.610000,
212,70.666667,3438.860000,
213,71.000000,3443.880000,
214,71.333333,3448.750000,
215,71.666667,3453.770000,
216,72.000000,3458.420000,
217,72.333333,3463.060000,
218,72.666667,3467.200000,
219,73.000000,3471.630000,
220,73.333333,3475.920000,
221,73.666667,3479.870000,
222,74.000000,3483.760000,
223,74.333333,3487.420000,
224,74.666667,3491.380000,
225,75.000000,3495.050000,
226,75.333333,3498.700000,
227,75.666667,3502.030000,
228,76.000000,3505.270000,
229,76.333333,3508.680000,
230,76.666667,3511.400000,
231,77.000000,3514.240000,
232,77.333333,3517.270000,
233,77.666667,3520.000000,
234,78.000000,3522.590000,
235,78.333333,3525.330000,
236,78.666667,3528.090000,
237,79.000000,3530.730000,
238,79.333333,3533.080000,
239,79.666667,3535.490000,
240,80.000000,3537.750000,
241,80.333333,3540.100000,
242,80.666667,3542.210000,
243,81.000000,3544.170000,
244,81.333333,3546.270000,
245,81.666667,3548.390000,
246,82.000000,3550.230000,
247,82.333333,3552.190000,
248,82.666667,3553.970000,
249,83.000000,3555.790000,
250,83.333333,3557.230000,
251,83.666667,3558.900000,
252,84.000000,3560.410000,
253,84.333333,3561.840000,
254,84.666667,3563.440000,
255,85.000000,3564.790000,
256,85.333333,3566.190000,
257,85.666667,3567.540000,
258,86.000000,3568.530000,
259,86.333333,3569.760000,
260,86.666667,3570.770000,
261,87.000000,3571.810000,
262,87.333333,3572.830000,
263,87.666667,3574.010000,
264,88.000000,3574.890000,
265,88.333333,3575.750000,
266,88.666667,3576.660000,
267,89.000000,3577.500000,
268,89.333333,3578.300000,
269,89.666667,3579.150000,
270,90.000000,3579.840000,
271,90.333333,3580.660000,
272,90.666667,3581.510000,
273,91.000000,3582.090000,
274,91.333333,3582.860000,
275,91.666667,3583.570000,
276,92.000000,3584.250000,
277,92.333333,3584.850000,
278,92.666667,3585.390000,
279,93.000000,3585.920000,
280,93.333333,3586.400000,
281,93.666667,3586.810000,
282,94.000000,3587.350000,
283,94.333333,3587.810000,
284,94.666667,3588.360000,
285,95.000000,3588.780000,
286,95.333333,3589.090000,
287,95.666667,3589.490000,
288,96.000000,3589.880000,
289,96.333333,3590.360000,
290,96.666667,3590.740000,
291,97.000000,3591.100000,
292,97.333333,3591.410000,
293,97.666667,3591.730000,
294,98.000000,3592.010000,
295,98.333333,3592.310000,
296,98.666667,3592.600000,
297,99.000000,3592.840000,
298,99.333333,3593.070000,
299,99.666667,3593.320000,
300,100.000000,3593.570000,
