# Supplementary material for: A quantitative account of mammalian rod phototransduction with PDE6 dimeric activation: responses to bright flashes
Source: Open Biol. 2020 Jan 8;10(1):190241. doi: 10.1098/rsob.190241 (PMC7014685; doi:10.1098/rsob.190241)
Supplement: Code and simulated data [file rsob190241supp2.zip › Walk2/Walk_G_Depletion/nuRG_1250_CG_2500_Rs_60.txt]

Walk graph output
---------------------
Walk is (c) 1995-96 Lucian Wischik, Trevor Lamb

Save this file, and then load it into a spreadsheet.

MOLECULE COUNTS:

All values are total-produced-counts.


,,G*,
index,time(ms),hmean,
0,0.000000,0.000000,
1,0.333333,22.590000,
2,0.666667,46.650000,
3,1.000000,70.160000,
4,1.333333,93.740000,
5,1.666667,118.440000,
6,2.000000,143.010000,
7,2.333333,167.470000,
8,2.666667,192.200000,
9,3.000000,215.070000,
10,3.333333,238.250000,
11,3.666667,262.450000,
12,4.000000,286.300000,
13,4.333333,310.430000,
14,4.666667,333.700000,
15,5.000000,357.590000,
16,5.333333,381.880000,
17,5.666667,405.820000,
18,6.000000,430.480000,
19,6.333333,453.970000,
20,6.666667,477.820000,
21,7.000000,502.070000,
22,7.333333,526.340000,
23,7.666667,550.370000,
24,8.000000,573.950000,
25,8.333333,599.030000,
26,8.666667,623.060000,
27,9.000000,647.230000,
28,9.333333,670.840000,
29,9.666667,695.510000,
30,10.000000,720.340000,
31,10.333333,744.450000,
32,10.666667,768.220000,
33,11.000000,792.080000,
34,11.333333,814.930000,
35,11.666667,839.620000,
36,12.000000,864.370000,
37,12.333333,888.150000,
38,12.666667,912.520000,
39,13.000000,936.850000,
40,13.333333,960.740000,
41,13.666667,985.620000,
42,14.000000,1010.070000,
43,14.333333,1033.230000,
44,14.666667,1056.400000,
45,15.000000,1080.130000,
46,15.333333,1103.910000,
47,15.666667,1127.450000,
48,16.000000,1151.350000,
49,16.333333,1174.580000,
50,16.666667,1197.760000,
51,17.000000,1221.540000,
52,17.333333,1245.030000,
53,17.666667,1268.660000,
54,18.000000,1292.020000,
55,18.333333,1315.390000,
56,18.666667,1338.330000,
57,19.000000,1362.130000,
58,19.333333,1385.870000,
59,19.666667,1408.490000,
60,20.000000,1432.160000,
61,20.333333,1455.330000,
62,20.666667,1478.540000,
63,21.000000,1500.340000,
64,21.333333,1523.310000,
65,21.666667,1546.730000,
66,22.000000,1569.250000,
67,22.333333,1592.410000,
68,22.666667,1615.730000,
69,23.000000,1638.530000,
70,23.333333,1661.720000,
71,23.666667,1684.080000,
72,24.000000,1706.620000,
73,24.333333,1729.700000,
74,24.666667,1753.140000,
75,25.000000,1775.500000,
76,25.333333,1798.990000,
77,25.666667,1821.430000,
78,26.000000,1843.460000,
79,26.333333,1865.970000,
80,26.666667,1888.640000,
81,27.000000,1911.310000,
82,27.333333,1934.420000,
83,27.666667,1956.880000,
84,28.000000,1979.120000,
85,28.333333,2000.950000,
86,28.666667,2022.390000,
87,29.000000,2045.100000,
88,29.333333,2066.850000,
89,29.666667,2088.620000,
90,30.000000,2110.430000,
91,30.333333,2131.750000,
92,30.666667,2152.690000,
93,31.000000,2174.520000,
94,31.333333,2196.050000,
95,31.666667,2216.510000,
96,32.000000,2237.970000,
97,32.333333,2258.970000,
98,32.666667,2280.430000,
99,33.000000,2301.490000,
100,33.333333,2323.850000,
101,33.666667,2344.790000,
102,34.000000,2365.930000,
103,34.333333,2385.820000,
104,34.666667,2406.970000,
105,35.000000,2428.340000,
106,35.333333,2449.410000,
107,35.666667,2469.230000,
108,36.000000,2489.410000,
109,36.333333,2509.050000,
110,36.666667,2529.370000,
111,37.000000,2549.160000,
112,37.333333,2569.050000,
113,37.666667,2589.400000,
114,38.000000,2608.580000,
115,38.333333,2627.190000,
116,38.666667,2646.940000,
117,39.000000,2665.990000,
118,39.333333,2684.300000,
119,39.666667,2703.140000,
120,40.000000,2721.350000,
121,40.333333,2740.350000,
122,40.666667,2758.670000,
123,41.000000,2776.830000,
124,41.333333,2793.950000,
125,41.666667,2811.290000,
126,42.000000,2829.300000,
127,42.333333,2846.910000,
128,42.666667,2864.350000,
129,43.000000,2881.460000,
130,43.333333,2897.860000,
131,43.666667,2914.300000,
132,44.000000,2930.400000,
133,44.333333,2947.050000,
134,44.666667,2963.080000,
135,45.000000,2979.330000,
136,45.333333,2994.430000,
137,45.666667,3009.840000,
138,46.000000,3025.210000,
139,46.333333,3039.990000,
140,46.666667,3055.010000,
141,47.000000,3069.100000,
142,47.333333,3082.930000,
143,47.666667,3097.560000,
144,48.000000,3111.710000,
145,48.333333,3125.350000,
146,48.666667,3138.380000,
147,49.000000,3151.320000,
148,49.333333,3163.890000,
149,49.666667,3176.430000,
150,50.000000,3189.080000,
151,50.333333,3201.130000,
152,50.666667,3212.840000,
153,51.000000,3224.840000,
154,51.333333,3236.810000,
155,51.666667,3247.830000,
156,52.000000,3258.950000,
157,52.333333,3269.570000,
158,52.666667,3279.590000,
159,53.000000,3289.560000,
160,53.333333,3299.660000,
161,53.666667,3309.360000,
162,54.000000,3319.380000,
163,54.333333,3328.740000,
164,54.666667,3337.570000,
165,55.000000,3346.660000,
166,55.333333,3355.320000,
167,55.666667,3363.880000,
168,56.000000,3372.010000,
169,56.333333,3380.400000,
170,56.666667,3387.990000,
171,57.000000,3395.410000,
172,57.333333,3403.070000,
173,57.666667,3409.800000,
174,58.000000,3416.570000,
175,58.333333,3422.920000,
176,58.666667,3429.010000,
177,59.000000,3435.420000,
178,59.333333,3441.580000,
179,59.666667,3447.570000,
180,60.000000,3453.370000,
181,60.333333,3458.340000,
182,60.666667,3463.610000,
183,61.000000,3469.190000,
184,61.333333,3474.100000,
185,61.666667,3478.980000,
186,62.000000,3483.330000,
187,62.333333,3487.830000,
188,62.666667,3492.140000,
189,63.000000,3496.380000,
190,63.333333,3500.710000,
191,63.666667,3504.540000,
192,64.000000,3508.250000,
193,64.333333,3512.230000,
194,64.666667,3516.020000,
195,65.000000,3519.460000,
196,65.333333,3522.930000,
197,65.666667,3526.190000,
198,66.000000,3529.130000,
199,66.333333,3532.250000,
200,66.666667,3535.320000,
201,67.000000,3538.300000,
202,67.333333,3541.090000,
203,67.666667,3543.640000,
204,68.000000,3545.920000,
205,68.333333,3548.070000,
206,68.666667,3550.240000,
207,69.000000,3552.300000,
208,69.333333,3554.470000,
209,69.666667,3556.330000,
210,70.000000,3558.140000,
211,70.333333,3559.970000,
212,70.666667,3561.670000,
213,71.000000,3563.350000,
214,71.333333,3565.040000,
215,71.666667,3566.700000,
216,72.000000,3568.160000,
217,72.333333,3569.660000,
218,72.666667,3570.900000,
219,73.000000,3572.080000,
220,73.333333,3573.300000,
221,73.666667,3574.540000,
222,74.000000,3575.730000,
223,74.333333,3576.850000,
224,74.666667,3577.930000,
225,75.000000,3578.930000,
226,75.333333,3579.910000,
227,75.666667,3580.730000,
228,76.000000,3581.370000,
229,76.333333,3582.300000,
230,76.666667,3583.020000,
231,77.000000,3583.790000,
232,77.333333,3584.480000,
233,77.666667,3585.160000,
234,78.000000,3585.960000,
235,78.333333,3586.520000,
236,78.666667,3587.220000,
237,79.000000,3587.750000,
238,79.333333,3588.310000,
239,79.666667,3588.910000,
240,80.000000,3589.470000,
241,80.333333,3590.040000,
242,80.666667,3590.450000,
243,81.000000,3590.950000,
244,81.333333,3591.350000,
245,81.666667,3591.870000,
246,82.000000,3592.120000,
247,82.333333,3592.370000,
248,82.666667,3592.750000,
249,83.000000,3592.970000,
250,83.333333,3593.310000,
251,83.666667,3593.610000,
252,84.000000,3593.990000,
253,84.333333,3594.150000,
254,84.666667,3594.440000,
255,85.000000,3594.630000,
256,85.333333,3594.860000,
257,85.666667,3595.040000,
258,86.000000,3595.260000,
259,86.333333,3595.460000,
260,86.666667,3595.640000,
261,87.000000,3595.820000,
262,87.333333,3596.010000,
263,87.666667,3596.230000,
264,88.000000,3596.430000,
265,88.333333,3596.640000,
266,88.666667,3596.730000,
267,89.000000,3596.830000,
268,89.333333,3597.000000,
269,89.666667,3597.120000,
270,90.000000,3597.230000,
271,90.333333,3597.310000,
272,90.666667,3597.420000,
273,91.000000,3597.590000,
274,91.333333,3597.710000,
275,91.666667,3597.820000,
276,92.000000,3597.930000,
277,92.333333,3598.020000,
278,92.666667,3598.150000,
279,93.000000,3598.210000,
280,93.333333,3598.320000,
281,93.666667,3598.430000,
282,94.000000,3598.520000,
283,94.333333,3598.580000,
284,94.666667,3598.680000,
285,95.000000,3598.710000,
286,95.333333,3598.780000,
287,95.666667,3598.840000,
288,96.000000,3598.900000,
289,96.333333,3598.950000,
290,96.666667,3599.000000,
291,97.000000,3599.010000,
292,97.333333,3599.020000,
293,97.666667,3599.040000,
294,98.000000,3599.100000,
295,98.333333,3599.110000,
296,98.666667,3599.150000,
297,99.000000,3599.220000,
298,99.333333,3599.260000,
299,99.666667,3599.290000,
300,100.000000,3599.330000,
