# Supplementary material for: A quantitative account of mammalian rod phototransduction with PDE6 dimeric activation: responses to bright flashes
Source: Open Biol. 2020 Jan 8;10(1):190241. doi: 10.1098/rsob.190241 (PMC7014685; doi:10.1098/rsob.190241)
Supplement: Code and simulated data [file rsob190241supp2.zip › Calc_PDE_aberrants.m]

%	Calc_PDE_aberrants		T.D. Lamb		30-Sep-2018		Updated 6-Jan-2019
%	Calls the function 'Solver_PDE_discrete_Rs_heaviside.m', that integrates the ODEs 
%	for a homogeneous distribution of molecules across the disc
%	in the case of a low probability of aberrant R*s as well
%	This is pre-calculation of 'Method 3A'
%-----------------------------------------------------------------------------------------

clearvars, close all
delete(findall(0, 'Tag', 'TMWWaitbar'))			%	In case of previous crash
rng('default')
data_dir	= ['Data', filesep];

%	Have we run 'Read_Multi_hit.m', which saves full Walk simulations to 'Saved_xxx.MAT' ?
Saved_Walk_file	= ['Saved_Walk_v5_Multiple_Late_d1300_CE0080_Gs1400_kGs1250', '.MAT'];
if exist(Saved_Walk_file, 'file')
	load([data_dir, Saved_Walk_file])				%	Get the parameters
	nt_disc		= length(t_disc);
	t_disc_max	= t_disc(end);
	dt_disc		= t_disc(2) - t_disc(1);
else
	disp(['Did not find ''', Saved_Walk_file, ''', so using Walk defaults'])
	in = Walk_Defaults;
	in.nu_RG	= 1400;				%%%%%
	dt_disc		= 10;
	t_disc_max	= 5000;
	t_disc		= 0 : dt_disc : t_disc_max;
	nt_disc		= length(t_disc);
end

%-----------------------------------------------------------------------------------------

dia_um		= in.dia_um;			%	Diameter of disc		(um)
D_Rs		= in.D_Rs;				%	Diff. coeff. R*			(um^2/s)
D_Gs		= in.D_Gs;				%	Diff. coeff. G*			(um^2/s)
D_E0		= in.D_E0;				%	Diff. coeff. E0			(um^2/s)
D_E1		= in.D_E1;				%	Diff. coeff. E1			(um^2/s)
D_Ep		= in.D_Ep;				%	Diff. coeff. Ep			(um^2/s)
D_E2		= in.D_E2;				%	Diff. coeff. E2			(um^2/s)
nu_RG		= in.nu_RG;				%	Init rate R* creates G*	(s^-1)
C_G			= in.C_G;				%	Conc. of transducins	(um^-2)
C_E			= in.C_E;				%	Conc. of E dimers		(um^-2)
nu_Ep_E0	= in.nu_Ep_E0;			%	Rate of Ep -> E0 decay	(s^-1)
nu_E2_Ep	= in.nu_E2_Ep;			%	Rate of E2 -> Ep decay	(s^-1)
nu_Gs_decay	= in.nu_Gs_decay;		%	Rate of free G* decay	(s^-1)

M			= in.M;					%	Phosphorylation stages
nu			= in.nu;				%	Phosphorylation rate	(s^-1)
mu			= in.mu;				%	Arrestin rate			(s^-1)
kappa		= in.kappa;				%	Rate into low state		(s^-1)
a_low		= in.a_low;				%	Low-state activity

%-----------------------------------------------------------------------------------------

k_Gs		= nu_Gs_decay;
k_E1		= nu_Ep_E0;
k_E2		= nu_E2_Ep;

% k_Gs		= 1.25;
% nu_RG		= 1400;
% C_E			= 80;

A_um2		= pi * dia_um^2 / 4;	%	Disc area (if circular)
nE			= round(C_E * A_um2);	%	Number of E dimers

%-----------------------------------------------------------------------------------------

RelTol		= 1e-4;

Phi_set		= [ 0.1 0.2 0.3 0.5  1  2  3  5  10 20 30 50 ] * 1e3;	%	Set of Phi to solve for		(R*/rod)
trials		= [  1   1   1   1   1  1  1  1   1  1  1  1 ] * 10;	%	Set of trials for each Phi
n_Phi		= length(Phi_set);
t_store		= cell(n_Phi, max(trials));		%	Cell storage for sets of t_soln  -- for downstream spatial
E2_store	= cell(n_Phi, max(trials));		%	Cell storage sets of for E2_soln -- for downstream spatial

N_surfs		= 1320;					%	Number of disc surfaces
p_aberr		= 0.001;				%	Probability R* is aberrant
tau_aberr	= 4;					%	Aberrant R* mean lifetime	(s)

E2_surf		= zeros(n_Phi, nt_disc);%	Mean E**s per surface, for comparison

for i_Phi = 1 : n_Phi

	Phi			= Phi_set(i_Phi);	%	Mean number of isomerisations per outer segment
	phi			= Phi / N_surfs;	%	Mean number of isomerisations per disc surface
	phi_aberr	= phi * p_aberr;	%	Mean number of aberrant isoms per surface
	phi_reg		= phi - phi_aberr;	%	Mean number of regular  isoms per surface
	
	elements= N_surfs;				%	Calculate for each surface
	t_soln	= cell(1, elements);	%	Storage for solution times  (need interpolation)
	E2_soln	= cell(1, elements);	%	Storage for solution values (need interpolation)
	
	tic
	for trial = 1 : trials(i_Phi)
	
%		Create the wait bar
		n_wait	= max([1, round(elements/200)]);								%	Update ~200 times
		h_wait = waitbar(0, 'Click ''Cancel'' or ''X'' to abandon', 'Name', ...
			['Phi = ', num2str(Phi), ', trial = ', num2str(trial)], ...
			'CreateCancelBtn', 'setappdata(gcbf, ''Cancel'', 1)');
		setappdata(h_wait, 'Cancel', 0)
		Cancelled	= 0;

		for el = 1 : elements

			Isom_reg	= poissrnd(phi_reg);	%	Stochastic integer, Poisson-distributed, with mean phi_reg
			Isom_aberr	= poissrnd(phi_aberr);	%	Stochastic integer, Poisson-distributed, with mean phi_aberr
			Isom_tot	= Isom_reg + Isom_aberr;

			t_low = zeros(1, Isom_tot);
			t_off = zeros(1, Isom_tot);
			if Isom_reg
				for k = 1 : Isom_reg
%					t_low(k) = -( log(rand)/nu + log(rand)/nu + log(rand)/nu + log(rand)/kappa );	%	For M=3
					t_low(k) = -( sum(log(rand(1,M)))/nu + log(rand)/kappa);
					t_off(k) = t_low(k) - log(rand)/mu;
				end
			end
			if Isom_aberr
				t_low(Isom_reg+1 : end) = -log(rand(1, Isom_aberr)) * tau_aberr;	%	Set both t_low & t_off
				t_off(Isom_reg+1 : end) = t_low(Isom_reg+1 : end);					%	so value of a_low irrelevant
			end

			soln = Solver_PDE_macro_discrete_Rs_heaviside ...
				(RelTol, t_disc(1)/1000, t_disc(end)/1000, a_low, t_low, t_off, ...
				nu_RG, A_um2, D_Gs, D_E0, D_E1, nE, k_Gs, k_E1, k_E2);
			t_soln{el}	= soln.x;
			E2_soln{el}	= soln.y(4, :);
			E2_surf(i_Phi,:) = E2_surf(i_Phi,:) + deval(soln, t_disc/1000, 4);		%	Sum the interpolated E**s
			clear soln

			if ~rem(el, n_wait)								%	Update waitbar each n_wait loops
				waitbar(el/elements, h_wait, [num2str(el), ' of ', num2str(elements), ' surfaces done.'])
			end
			if getappdata(h_wait, 'Cancel')					%	Check for Cancel button press
				Cancelled = 1;
				break
			end

		end

		delete(h_wait)
		if Cancelled
			error('  *** Cancelled')
		end

		t_store {i_Phi, trial}	= t_soln;
		E2_store{i_Phi, trial}	= E2_soln;
		
	end
	E2_surf(i_Phi,:) = E2_surf(i_Phi,:) / trials(i_Phi) / N_surfs;		%	Mean E**/surf
	
	disp(['Aberrants: Phi = ', num2str(Phi), ' x ', num2str(trial), ' trials, calculating E**(t) across ', ...
			num2str(elements), ' surfaces took ', num2str(toc/60,3), ' mins'])
	
end
clear t_soln E2_soln

save([data_dir, 'PDE_macro_aberrants_d', num2str(dia_um*1000,'%04u'), ...
	'_CE', num2str(C_E,'%04u'), '_Gs', num2str(nu_RG,'%04u'), '_kGs', num2str(k_Gs*1000,'%04u')])
