# Supplementary material for: A quantitative account of mammalian rod phototransduction with PDE6 dimeric activation: responses to bright flashes
Source: Open Biol. 2020 Jan 8;10(1):190241. doi: 10.1098/rsob.190241 (PMC7014685; doi:10.1098/rsob.190241)
Supplement: Code and simulated data [file rsob190241supp2.zip › Calc_PDE_analyt.m]

%	Calc_PDE_analyt		T.D. Lamb		26-May-2018		Updated 29-Dec-2018
%	Call the function 'Solver_PDE_macro_discrete_Rs_heaviside.m' (or '..._STEPPED.m'), 
%	that integrates the ODEs for the homogeneous distribution of molecules across the disc
%-----------------------------------------------------------------------------------------

clearvars, close all
rng('default')
data_dir	= ['Data', filesep];
Conditions	= 'd1300_CE0080_Gs1400_kGs1250';
% Conditions	= 'd1300_CE0080_Gs1250_kGs1250';
% Conditions	= 'd1300_CE0080_Gs1600_kGs1250';

RelTol			= 1e-6;
Isoms_save_raw	= 10;
max_Isoms_pred	= 60;
loops_min		= 1000;
Isoms_max		= inf;	%10000;

%-----------------------------------------------------------------------------------------
%	Check whether we have run Read_Multi_Late.m, which saves full Walk simulations to 'Saved_xxx.MAT'
%-----------------------------------------------------------------------------------------

Saved_Walk_file		= ['Saved_Walk_v5_Multiple_Late_',	Conditions, '.MAT'];
if exist([data_dir, Saved_Walk_file], 'file')
	load([data_dir, Saved_Walk_file], 'in', 't_disc')	%	Get the saved parameters
else
	disp([Saved_Walk_file, ' not found, so loading Walk default parameters'])
	clear Saved_Walk_file
	in = Walk_Defaults;									%	Otherwise, use Walk defaults
	in.nu_RG	= 1400;		%	1250;					%	Init rate R* creates G*	(s^-1)		****
	t_disc_max	= 5000;									%	Times here are in ms
	dt_disc		= 10;
	t_disc		= 0 : dt_disc : t_disc_max;	
end
nt_disc		= length(t_disc);

%-----------------------------------------------------------------------------------------

dia_um		= in.dia_um;			%	Diameter of disc		(um)
D_Rs		= in.D_Rs;				%	Diff. coeff. R*			(um^2/s)
D_Gs		= in.D_Gs;				%	Diff. coeff. G*			(um^2/s)
D_E0		= in.D_E0;				%	Diff. coeff. E0			(um^2/s)
D_E1		= in.D_E1;				%	Diff. coeff. E1			(um^2/s)
D_Ep		= in.D_Ep;				%	Diff. coeff. Ep			(um^2/s)
D_E2		= in.D_E2;				%	Diff. coeff. E2			(um^2/s)
C_G			= in.C_G;				%	Conc. of transducins	(um^-2)
M			= in.M;					%	Phosphorylation stages
nu			= in.nu;				%	Phosphorylation rate	(s^-1)
mu			= in.mu;				%	Arrestin rate			(s^-1)
kappa		= in.kappa;				%	Rate into low state		(s^-1)
a_low		= in.a_low;				%	Low-state activity
k_E1		= in.nu_Ep_E0;			%	Rate of Ep -> E0 decay	(s^-1)		Rename
k_E2		= in.nu_E2_Ep;			%	Rate of E2 -> Ep decay	(s^-1)		Rename

%-----------------------------------------------------------------------------------------

nu_RG		= in.nu_RG;				%	Init rate R* creates G*	(s^-1)
C_E			= in.C_E;				%	Conc. of E dimers		(um^-2)
k_Gs		= in.nu_Gs_decay;		%	Rate of free G* decay	(s^-1)		Rename

%-----------------------------------------------------------------------------------------

A_um2		= pi * dia_um^2 / 4;	%	Disc area (if circular)
nE			= round(C_E * A_um2);	%	Number of E dimers

%-----------------------------------------------------------------------------------------

mean_pred_Gs	= NaN(max_Isoms_pred, nt_disc);
mean_pred_E0	= NaN(max_Isoms_pred, nt_disc);
mean_pred_E1	= NaN(max_Isoms_pred, nt_disc);
mean_pred_E2	= NaN(max_Isoms_pred, nt_disc);

Isoms_pred = 1 : max_Isoms_pred;
% Isoms_pred = 10;
% Isoms_pred		= [ 1, 2, 3, 4, 5, 6, 7, 8, 9, 10, 20, 30 ];

tic
for Isom = Isoms_pred;

	loops	= min(loops_min, ceil(Isoms_max/Isom));
	pred_Gs	= zeros(loops, nt_disc);
	pred_E0	= zeros(loops, nt_disc);
	pred_E1	= zeros(loops, nt_disc);
	pred_E2	= zeros(loops, nt_disc);

	for j = 1 : loops
		t_low = zeros(1, Isom);
		t_off = zeros(1, Isom);
		for k = 1 : Isom									%	Generate times to low and then to off
% 			t_low(k) = -( log(rand)/nu + log(rand)/nu + log(rand)/nu + log(rand)/kappa );	%	For M=3
			t_low(k) = -( sum(log(rand(1,M)))/nu + log(rand)/kappa);
			t_off(k) = t_low(k) - log(rand)/mu;
		end
%-----------------------------------------------------------------------------------------
%	Following are either/or for 'STEPPED' (faster) or 'heaviside' approaches
%-----------------------------------------------------------------------------------------
		t_change	= [0, t_low, t_off];					%	Concatenate
		R_change	= [0, ones(1,Isom)*(1-a_low), ones(1,Isom)*a_low];
		[t_Rs, ptr]	= sort(t_change);						%	Sort the transition times
		n_Rs		= Isom - cumsum(R_change(ptr));			%	Decrementing activity
		n_Rs(end)	= 0;									%	Eliminate cumulative rounding error
		[pred_Gs(j,:), pred_E0(j,:), pred_E1(j,:), pred_E2(j,:)] = Solver_PDE_macro_discrete_Rs_STEPPED ...
			(RelTol, t_disc/1000, t_Rs, n_Rs, nu_RG, A_um2, D_Gs, D_E0, D_E1, nE, k_Gs, k_E1, k_E2);
%-----------------------------------------------------------------------------------------
% 		soln = Solver_PDE_macro_discrete_Rs_heaviside (RelTol, t_disc(1)/1000, t_disc(end)/1000, ...
% 			a_low, t_low, t_off, nu_RG, A_um2, D_Gs, D_E0, D_E1, nE, k_Gs, k_E1, k_E2);
% 		pred_Gs(j,:) = deval(soln, t_disc/1000, 1);
% 		pred_E0(j,:) = deval(soln, t_disc/1000, 2);
% 		pred_E1(j,:) = deval(soln, t_disc/1000, 3);
% 		pred_E2(j,:) = deval(soln, t_disc/1000, 4);
%-----------------------------------------------------------------------------------------
	end
	clear soln t_low t_off t_change R_change
	
	if Isom == Isoms_save_raw
		raw_pred_Gs = pred_Gs;
		raw_pred_E0 = pred_E0;
		raw_pred_E1 = pred_E1;
		raw_pred_E2 = pred_E2;
	end
	
	mean_pred_Gs(Isom,:) = mean(pred_Gs);
	mean_pred_E0(Isom,:) = mean(pred_E0);
	mean_pred_E1(Isom,:) = mean(pred_E1);
	mean_pred_E2(Isom,:) = mean(pred_E2);

	figure(100), clf
	plot(t_disc, mean_pred_Gs(Isom,:), 'g-')
	hold on
	plot(t_disc, mean_pred_E0(Isom,:), 'k-')
	plot(t_disc, mean_pred_E1(Isom,:), 'b-')
	plot(t_disc, mean_pred_E2(Isom,:), 'r-')
	xlim([0 3000])
	ylim([0 150])
	title(['Simulated (semi) macroscopic approx''n.  ', num2str(Isom), ' R*/surf'])
	drawnow

end
clear pred_Gs pred_E0 pred_E1 pred_E2

figure(200)
plot(t_disc, mean_pred_E2, 'r-')
xlim([0 3000])
ylim([0 150])
title('Simulated (semi) macroscopic approx''n.')
drawnow

disp(['Elapsed time = ', num2str(toc/60, 3), ' mins'])

% pause
save([data_dir, 'PDE_macro_individuals_d', num2str(dia_um*1000,'%04u'), ...
	'_CE', num2str(C_E,'%04u'), '_Gs', num2str(nu_RG,'%04u'), '_kGs', num2str(k_Gs*1000,'%04u')])
