# Supplementary material for: A quantitative account of mammalian rod phototransduction with PDE6 dimeric activation: responses to bright flashes
Source: Open Biol. 2020 Jan 8;10(1):190241. doi: 10.1098/rsob.190241 (PMC7014685; doi:10.1098/rsob.190241)
Supplement: Code and simulated data [file rsob190241supp2.zip › Compare_Multi_models.m]

%	Compare_Multi_models		T.D. Lamb		13-Oct-2018			Updated 6-Jan-2019
%	Compares the simulations from the full Walk model with the two macroscopic approximations
%---------------------------------------------------------------------------------------------------

%	Must have run Calc_PDE_analyt.m,    Method 2A	saves analytical simulations to 'PDE_macro_individuals_xxx.MAT'
%	& optionally  Read_Multi_Late.m,    Method 1	saves full Walk simulations  to 'Saved_xxx_Late_xxx.MAT'
%	& optionally  Read_Walk_SPR.m		Method 1	saves Walk SPR simulations   to 'Saved_xxx_SPR_xxx.MAT' 
%	& optionally  Calc_PDE_aberrants.m, Method 3A	saves aberrant simulations   to 'PDE_macro_aberrants_xxx.MAT'

clearvars, close all
data_dir	= ['Data', filesep];

% Conditions			= 'd1300_CE0080_Gs1600_kGs1250';		%	beta_E2		= 0.0115;	rho		= 0.4;
Conditions			= 'd1300_CE0080_Gs1400_kGs1250';		%	beta_E2		= 0.014;	rho		= 0.35;
% Conditions			= 'd1300_CE0080_Gs1250_kGs1250';		%	beta_E2		= 0.017;	rho		= 0.3;
% Conditions			= 'CE0060_Gs1600_kGs1250';

Saved_Walk_SPR		= ['Saved_Walk_v5_Multiple_01_SPR_',	Conditions, '.MAT'];
Saved_Walk_file		= ['Saved_Walk_v5_Multiple_Late_',		Conditions, '.MAT'];
Saved_individuals	= ['PDE_macro_individuals_',			Conditions, '.MAT'];
Saved_aberrants		= ['PDE_macro_aberrants_',				Conditions, '.MAT'];

show_first			= 50;
Separate_panels_for	= [ 1, 2, 3, 5, 10, 20 ];
Superimpose_Walk	= [ 1, 2, 3, 4, 5, 10, 20 ];
Superimpose_Semi	= [ 1:10, 13, 16, 20, 25, 32, 40, 50, 60 ];
Superimpose_Analyt	= [   10, 13, 16, 20, 25, 32, 40, 50, 60 ];
% Superimpose_Analyt	= [];						%	Empty means do not calculate or plot any
t_lims				= [0 3000];
y_lims				= [0 120];

%-----------------------------------------------------------------------------------------
%	Plot SPR E**(t)		(If Walk SPR data has been saved.)
%-----------------------------------------------------------------------------------------

if exist([data_dir, Saved_Walk_SPR], 'file')
	load([data_dir, Saved_Walk_SPR])			%	Yes:  Load SPR data
	Gs_SPR = mean(cell_Gs{1});
	E1_SPR = mean(cell_E1{1});
	E0_SPR = mean(cell_E0{1});
	E2_SPR = mean(cell_E2{1});
	figure(21), clf
	plot(t_disc, E2_SPR, 'r-')					%	We don't have E_holomers (nE) yet
% 	xlim([0 250])
% 	ylim([0 1])
	title('WalkMat single-photon E**(t)');
	xlabel('Time (ms)')
	ylabel('Walk:  Fractional activation on disc surface')
	drawnow
end

%---------------------------------------------------------------------------------------------------

if exist([data_dir, Saved_Walk_file], 'file')	%	Has the Walk file for these conditions been saved?
	load([data_dir, Saved_Walk_file])			%	Yes:  Load mean of simulated E**(t)

	nt_disc		= length(t_disc);
	t_disc_max	= t_disc(end);
	dt_disc		= t_disc(2) - t_disc(1);
	n_Multi		= length(cell_E2);
	Gs_mean		= zeros(n_Multi, nt_disc);
	E0_mean		= zeros(n_Multi, nt_disc);
	E1_mean		= zeros(n_Multi, nt_disc);
	E2_mean		= zeros(n_Multi, nt_disc);
	for i = 1 : n_Multi
		Gs_mean(i, :) = mean(cell_Gs{i});
		E1_mean(i, :) = mean(cell_E1{i});
		E0_mean(i, :) = mean(cell_E0{i});
		E2_mean(i, :) = mean(cell_E2{i});
	end
	
else
	disp([Saved_Walk_file, ' not found, so ignore Walk data'])
	dt_disc		= 10;
	t_disc_max	= 5000;
	t_disc		= 0 : dt_disc : t_disc_max;
	nt_disc		= length(t_disc);
end

load([data_dir, Saved_individuals])				%	Load calculated E**(t) macroscopic analytical solutions

%-----------------------------------------------------------------------------------------
%	Compare sample raw traces (if Walk data has been saved)
%-----------------------------------------------------------------------------------------

hits = Isoms_save_raw;							%	Compare raw simulations

if exist([data_dir, Saved_Walk_file], 'file')
	figure(25), clf
	j = find(Ordered_Isoms == hits);
	if ~isempty(j)
		dum = cell_Gs{j}(1:show_first, :);
		plot(t_disc, dum, 'g-')
		hold on
		dum = cell_E0{j}(1:show_first, :);
		plot(t_disc, dum, 'k-')
		dum = cell_E1{j}(1:show_first, :);
		plot(t_disc, dum, 'b-')
		dum = cell_E2{j}(1:show_first, :);
		plot(t_disc, dum, 'r-')
	end
	xlim(t_lims)
	ylim(y_lims)
	title(['WalkMat raw traces for ', num2str(hits), ' isoms/surf']);
	xlabel('Time (ms)')
	ylabel('Walk:  Molecules per disc surface')
	drawnow
end

	figure(26), clf
	plot(t_disc, raw_pred_Gs(1:show_first, :), 'g-')
	hold on
	plot(t_disc, raw_pred_E0(1:show_first, :), 'k-')
	plot(t_disc, raw_pred_E1(1:show_first, :), 'b-')
	plot(t_disc, raw_pred_E2(1:show_first, :), 'r-')
	xlim(t_lims)
	ylim(y_lims)
	title(['Simulation with spatially uniform model, for ', num2str(hits), ' isoms/surf']);
	xlabel('Time (ms)')
	ylabel('Semi-macro:  Molecules per disc surface')
	drawnow

	clearvars cell_*

%---------------------------------------------------------------------------------------------------
%	Plot the mean PDE traces for the Walk simulations								METHOD 1
%---------------------------------------------------------------------------------------------------

if exist([data_dir, Saved_Walk_file], 'file')
	
	figure(31), clf
	plot(t_disc, Gs_mean, 'g-')
	hold on
	plot(t_disc, E0_mean, 'k-')
	plot(t_disc, E1_mean, 'b-')
	plot(t_disc, E2_mean, 'r-')
	xlim(t_lims)
	ylim(y_lims)
	title(strrep(Saved_Walk_file, '_', ' '));
	xlabel('Time (ms)')
	ylabel('WalkMat:  Mean G*, E0, E*, E**(\itt\rm) per disc surface')
	drawnow
	
end

%---------------------------------------------------------------------------------------------------
%	Plot the mean predicted spatially-uniform simulation PDE traces					METHOD 2
%---------------------------------------------------------------------------------------------------

figure(32), clf
plot(t_disc, mean_pred_Gs, 'g-')
hold on
plot(t_disc, mean_pred_E0, 'k-')
plot(t_disc, mean_pred_E1, 'b-')
plot(t_disc, mean_pred_E2, 'r-')
xlim(t_lims)
ylim(y_lims)
title('Spatially uniform PDE** model')
xlabel('Time (ms)')
ylabel('Mean G*, E0, E*, E**(\itt\rm) per disc surface')
drawnow

%---------------------------------------------------------------------------------------------------
%	Now do the 'fully analytical' calculations -- Note:  Time in s  ***				METHOD 2B
%---------------------------------------------------------------------------------------------------

if ~isempty(Superimpose_Analyt)
	tic
	Q_max		= 60;					%	Maximum number of isoms/surface to be used
	Gs_max		= 10000;				%	Maximum (initial) number of free G*s; i.e. G*(0)

	t_max		= 5;					%	Maximum time for individual bright-flash responses
	dt_calc		= 0.001;				%	For bright flash recovery, use a sampling interval of 1 ms
	t_calc_max	= 15;					%	Calculate recovery to a sufficiently late time
	RelTol		= 1e-8;

	np			= 100;					%	Number of probability bins; e.g. 100 - 1000
	dp			= 1/np;
	p			= ((1:np)-0.5) * dp;	%	Vector of probability bins

% 	N_surfs		= 1320;					%	Number of disc surfaces (22 * 30 * 2)
% 	E2_act		= 1;					%	E** activity
% 	E1_act		= 0.025;				%	E*  activity.  0=dimeric, 0.5=independent, 0.025 = 2.5% E**
% 	Es_satn		= 3.6;					%	Number of 'active' PDEs per surface at elec. saturation

	t_offset	= 0.040;				%	Time offset for response to single R* to conform

	Gs_0		= Gs_max - 2*nE;
	soln = Solver_PDE_uniform_from_Gs0 ...
		(RelTol, 0, t_calc_max, A_um2, D_Gs, D_E0, D_E1, Gs_0, nE, k_Gs, k_E1, k_E2);

	t_calc		= 0 : dt_calc : t_calc_max;	
	Gs_unif		= deval(soln, t_calc, 1);
	E0_unif		= deval(soln, t_calc, 2);
	E2_unif		= deval(soln, t_calc, 3);
	E1_unif		= nE - E0_unif - E2_unif;					%	Get E1 using conservation
	Gs_unif_tot	= Gs_unif + E1_unif + 2 * E2_unif;			%	Total G*, free and bound

	t			= 0 : dt_calc : t_max;						%	Now just use the standard t_max
	nt			= length(t);
	E2_surf		= zeros(Q_max, nt);
	E1_surf		= zeros(Q_max, nt);
	E0_surf		= zeros(Q_max, nt);

	for Q = 1 : Q_max										%	Use inverse of incomplete gamma function
		durn = gammaincinv(p, Q*(M+1)) / mu;				%	to get vector of R* effective durations
		for k = 1 : np										%	Loop through equi-spaced probability intervals
			ptr = length(find(Gs_unif_tot > nu_RG*durn(k)));%	Find the offset
			E2_surf(Q,:) = E2_surf(Q,:) + E2_unif((1:nt)+ptr)/np;
			E1_surf(Q,:) = E1_surf(Q,:) + E1_unif((1:nt)+ptr)/np;
			E0_surf(Q,:) = E0_surf(Q,:) + E0_unif((1:nt)+ptr)/np;
		end
	end
	disp(['Elapsed time for Method 3 = ', num2str(toc), ' s.'])
end

%---------------------------------------------------------------------------------------------------
%	Compare the Walk and the two spatially uniform approximation traces (for selected cases)
%	First as separate Figures; and then superimposed (for selected cases)
%---------------------------------------------------------------------------------------------------

for i = 1 : length(Separate_panels_for)
	hits = Separate_panels_for(i);
	figure(40 + i), clf
	if exist([data_dir, Saved_Walk_file], 'file')
		j = find(Ordered_Isoms == hits);
		if ~isempty(j)
			plot(t_disc, Gs_mean(j,:), 'g-')
			hold on
			plot(t_disc, E0_mean(j,:), 'k-')
			plot(t_disc, E1_mean(j,:), 'b-')
			plot(t_disc, E2_mean(j,:), 'r-')
		end
	end

	plot(t_disc, mean_pred_Gs(hits,:), 'g-.')
	hold on
	plot(t_disc, mean_pred_E0(hits,:), 'k-.')
	plot(t_disc, mean_pred_E1(hits,:), 'b-.')
	plot(t_disc, mean_pred_E2(hits,:), 'r-.')

	if ~isempty(Superimpose_Analyt)
		plot((t+t_offset)*1000, E0_surf(hits,:), 'k--')
		plot((t+t_offset)*1000, E1_surf(hits,:), 'b--')
		plot((t+t_offset)*1000, E2_surf(hits,:), 'r--')
	end

	xlim(t_lims)
	ylim(y_lims)
	title(['Compare WalkMat and uniform model for ', num2str(hits), ' isoms/surf']);
	xlabel('Time (ms)')
	ylabel('Molecules per disc surface')
	drawnow
end

%---------------------------------------------------------------------------------------------------

figure(51); clf

if ~isempty(Superimpose_Analyt)
	for hits = Superimpose_Analyt
		plot((t+t_offset)*1000, E2_surf(hits,:), 'b-', 'LineWidth', 1)		%	From Method 3
		hold on
	end
end

for hits = Superimpose_Semi
	plot(t_disc, mean_pred_E2(hits,:), 'r-', 'LineWidth', 1)				%	From Method 2
	hold on
end

if exist([data_dir, Saved_Walk_file], 'file')
	for hits = Superimpose_Walk
		plot(t_disc, E2_mean(Ordered_Isoms==hits,:), 'k-', 'LineWidth', 1)	%	From Method 1
		hold on
	end
	text(0.87, 0.98, 'M1', 'Units', 'Normalized', 'HorizontalAlign', 'Center')
	text(0.87, 0.52, num2str(sort(Superimpose_Walk, 'descend')'), ...
		'Units', 'Normalized', 'HorizontalAlign', 'Center')
	text(0.92, 0.98, 'M2', 'Units', 'Normalized', 'HorizontalAlign', 'Center', 'Color', 'r')
	text(0.92, 0.52, num2str(sort(Superimpose_Semi, 'descend')'), ...
		'Units', 'Normalized', 'HorizontalAlign', 'Center', 'Color', 'r')
	text(0.97, 0.98, 'M3', 'Units', 'Normalized', 'HorizontalAlign', 'Center', 'Color', 'b')
	text(0.97, 0.52, num2str(sort(Superimpose_Analyt, 'descend')'), ...
		'Units', 'Normalized', 'HorizontalAlign', 'Center', 'Color', 'b')
end

xlim(t_lims)
ylim(y_lims)
title('Compare WalkMat and spatially homogeneous models');
xlabel('Time (ms)')
ylabel('E**(\itt\rm) molecules per disc surface')

drawnow

%---------------------------------------------------------------------------------------------------

figure(52); clf																	%	E*(t)

if ~isempty(Superimpose_Analyt)
	for hits = Superimpose_Analyt
		semilogy((t+t_offset)*1000, E1_surf(hits,:), 'b-', 'LineWidth', 1)		%	From Method 3
		hold on
	end
end

for hits = Superimpose_Semi
	semilogy(t_disc, mean_pred_E1(hits,:), 'r-', 'LineWidth', 1)				%	From Method 2
	hold on
end

if exist([data_dir, Saved_Walk_file], 'file')
	for hits = Superimpose_Walk
		semilogy(t_disc, E1_mean(Ordered_Isoms==hits,:), 'k-', 'LineWidth', 1)	%	From Method 1
		hold on
	end
end

semilogy(t_disc, exp(-k_E1*(t_disc - 3500)/1000), 'g-.', 'LineWidth', 1)		%	Exp decay, rate k_E*

xlim([2000 5000])
ylim([0.1 10])
title('Compare WalkMat and spatially homogeneous models');
xlabel('Time (ms)')
ylabel('E*(\itt\rm) molecules per disc surface')

drawnow

%---------------------------------------------------------------------------------------------------

figure(53); clf																	%	E**(t)

if ~isempty(Superimpose_Analyt)
	for hits = Superimpose_Analyt
		semilogy((t+t_offset)*1000, E2_surf(hits,:), 'b-', 'LineWidth', 1)		%	From Method 3
		hold on
	end
end

for hits = Superimpose_Semi
	semilogy(t_disc, mean_pred_E2(hits,:), 'r-', 'LineWidth', 1)				%	From Method 2
	hold on
end

if exist([data_dir, Saved_Walk_file], 'file')
	for hits = Superimpose_Walk
		semilogy(t_disc, E2_mean(Ordered_Isoms==hits,:), 'k-', 'LineWidth', 1)	%	From Method 1
		hold on
	end
end

semilogy(t_disc, exp(-k_E2*(t_disc - 2050)/1000), 'g-.', 'LineWidth', 1)		%	Exp decay, rate k_E**

xlim([500 3500])
ylim([0.1 10])
title('Compare WalkMat and spatially homogeneous models');
xlabel('Time (ms)')
ylabel('E**(\itt\rm) molecules per disc surface')

drawnow

%---------------------------------------------------------------------------------------------------

tm	= 1000;											%	Measurement time
i	= find(t_disc == tm);
i	= i(1);
R2	= mean_pred_E2(2,i) / mean_pred_E2(1,i); f2 = R2 / 2;
R3	= mean_pred_E2(3,i) / mean_pred_E2(1,i); f3 = R3 / 3;
R4	= mean_pred_E2(4,i) / mean_pred_E2(1,i); f4 = R4 / 4;
R5	= mean_pred_E2(5,i) / mean_pred_E2(1,i); f5 = R5 / 5;
disp(['R2/R1 = ', num2str(R2, 4), ',  R2/(2 R1) = ', num2str(f2, 4)])
disp(['R3/R1 = ', num2str(R3, 4), ',  R3/(3 R1) = ', num2str(f3, 4), ' (= ', num2str(f3^(1/2), 4), '^2)'])
disp(['R4/R1 = ', num2str(R4, 4), ',  R4/(4 R1) = ', num2str(f4, 4), ' (= ', num2str(f4^(1/3), 4), '^3)'])
disp(['R5/R1 = ', num2str(R5, 4), ',  R5/(5 R1) = ', num2str(f5, 4), ' (= ', num2str(f5^(1/4), 4), '^4)'])

%---------------------------------------------------------------------------------------------------
%	If the 'aberrants' file exists, process and plot
%---------------------------------------------------------------------------------------------------

if exist([data_dir, Saved_aberrants], 'file')

%	Load selected data  from aberrants simulation
	load([data_dir, Saved_aberrants], 'Phi_set', 'n_Phi', 'trials', 't_disc', 'N_surfs', 'E2_surf')
	h = figure(61); clf
	plot(t_disc, E2_surf, 'b-')			%	Using aberrants model
	hold on
	title('PDE uniform and aberrants models for indicated isoms/OS')
	xlabel('Time (ms)')
	ylabel('Random isomerisations:  Mean E**(\itt\rm) per disc surface')
	xlim(t_lims)
	ylim(y_lims)
	text(0.85, 0.85, 'R*/rod', 'Units', 'Normalized', 'HorizontalAlign', 'Center')
	text(0.85, 0.50, num2str(sort(Phi_set, 'descend')'), 'Units', 'Normalized', 'HorizontalAlign', 'Center')
	drawnow

	for i_Phi = 1 : n_Phi
		Phi		= Phi_set(i_Phi);		%	Mean number of isomerisations per outer segment
		phi		= Phi / N_surfs;		%	Mean number of isomerisations per disc surface
		mean_E2	= zeros(size(t_disc));
		for k = 1 : max_Isoms_pred
			p = phi^k * exp(-phi) / factorial(k);
			mean_E2 = mean_E2 + p * mean_pred_E2(k,:);
		end
		set(groot, 'CurrentFigure', h);							%	Make the figure current
		plot(t_disc, mean_E2, 'r-')		%	For spatially-uniform model
	end
	
end

%-----------------------------------------------------------------------------------------
%	Then run 'Downstream_comparison.m'
