# Supplementary material for: A quantitative account of mammalian rod phototransduction with PDE6 dimeric activation: responses to bright flashes
Source: Open Biol. 2020 Jan 8;10(1):190241. doi: 10.1098/rsob.190241 (PMC7014685; doi:10.1098/rsob.190241)
Supplement: Code and simulated data [file rsob190241supp2.zip › Downstream_bulk_solver.m]

function R_bulk = Downstream_bulk_solver (RelTol, t_solve, t_drive, delta_beta_drive, ...
		cG_0, Ca_0, beta_Dark, f_Ca, BCa_Vcyto_F, ...
		alpha_max, K_GCAP, m_GCAP, J_cG_max, K_cG, J_ex_max, K_ex)

%	Solve o.d.e.'s for bulk OS, at times t, with a driving fn delta_beta as input
%   T.D. Lamb			Mar 2018			Updated 17-Mar-2018
%
%-----------------------------------------------------------------------------------------

options = odeset('RelTol', RelTol);

range	= [t_solve(1) t_solve(end)];					%	Integration time range
init	= [cG_0; Ca_0];									%	Initialise cG, Ca
soln	= ode15s(@bulk, range, init, options);			%	ODE solver: 15s, or 23tb, 23t, 45
cG_bulk	= deval(soln, t_solve, 1);						%	Get solution at required times
Ca_bulk	= deval(soln, t_solve, 2);

J_cG_bulk = J_cG_max * cG_bulk.^3 ./ (cG_bulk.^3 + K_cG^3);
J_ex_bulk = J_ex_max * Ca_bulk ./ (Ca_bulk + K_ex);
J_bulk	= J_cG_bulk + J_ex_bulk;
R_bulk	= 1 - J_bulk/J_bulk(1);

%-----------------------------------------------------------------------------------------
%	Nested function for the derivatives, with access to params.
%-----------------------------------------------------------------------------------------

function derivs = bulk(t, y)
	cG		= y(1);										%	cG(0)			uM
	Ca		= y(2);										%	Ca(0)			nM
	beta	= beta_Dark + ...							%	PDE rate const	s^-1
			interp1(t_drive, delta_beta_drive, t);		%	interpolated from driving fn
	alpha	= alpha_max ./ (1 + (Ca/K_GCAP).^m_GCAP);	%	Cyclase rate	uM s^-1
	J_cG	= J_cG_max * cG.^3 ./ (cG.^3 + K_cG^3);		%	J_cG			pA
	J_ex	= J_ex_max * Ca ./ (Ca + K_ex);				%	J_ex			pA

	dcG_dt	= alpha - beta .* cG;						%	dcG/dt			uM s^-1
	dCa_dt	= (f_Ca * J_cG / 2 - J_ex) / BCa_Vcyto_F;	%	dCa/dt			nM s^-1
	derivs	= [dcG_dt; dCa_dt];							%	Derivatives, as column
end

end
