# Supplementary material for: A quantitative account of mammalian rod phototransduction with PDE6 dimeric activation: responses to bright flashes
Source: Open Biol. 2020 Jan 8;10(1):190241. doi: 10.1098/rsob.190241 (PMC7014685; doi:10.1098/rsob.190241)
Supplement: Code and simulated data [file rsob190241supp2.zip › Downstream_comparison.m]

%	Downstream_comparison		T.D. Lamb		13-Oct-2018			Updated 6-Jan-2019
%	Downstream integration w E**(t) from:  1) WalkMat, 2) Semi-analyt, 3) Analyt, 4) Aberrants
%	Run after Compare_Multi_models.m
%-----------------------------------------------------------------------------------------

Parameters_Downstream							%	Load downstream parameters

% beta_E2		= 0.0115;	rho		= 0.4;			%	For nu_RG = 1600;
beta_E2		= 0.014;	rho		= 0.35;			%	For nu_RG = 1400;
% beta_E2		= 0.017;	rho		= 0.3;			%	For nu_RG = 1250;

E1_frac_act	= 0;								%	E* activity as fraction of E** activity
F_crit		= 0.1;								%	Criterion level of circulating current for T_sat

t_cyto_max	= 5000;
dt_cyto		= 10;
t_cyto		= 0 : dt_cyto : t_cyto_max;	
nt_cyto		= length(t_cyto);

[Ca_0, cG_0] = steady( f_Ca, alpha_max, K_GCAP, m_GCAP, J_cG_max, K_cG, J_ex_max, K_ex, beta_Dark );

if ~exist('N_surfs', 'var')
	N_surfs		= 1320;							%	Number of disc surfaces (22 * 30 * 2)
end

Phi_set	= [ 0.1 0.2 0.3 0.5 1 2 3 5 10 20 30 50 ]*1e3;	%	Set of Phi to solve for		(R*/rod)
n_Phi = length(Phi_set);

%-----------------------------------------------------------------------------------------
%	METHOD 2A -- Downstream for spatially homog. case			1. Discrete intensities
%-----------------------------------------------------------------------------------------

h1 = figure(71); clf
h2 = figure(72); clf
h3 = figure(73); clf
R_bulk	= zeros(n_Phi, nt_cyto);
for i_Phi = 1 : n_Phi										%	Loop for discrete intensities
	Phi	= Phi_set(i_Phi);
	phi	= Phi / N_surfs;
	p0	= exp(-phi);
	p	= zeros(1, max_Isoms_pred);
	E2_surf = zeros(1, nt_disc);
	E1_surf = zeros(1, nt_disc);
	for k = 1 : max_Isoms_pred - 1
		p(k) = p0 * phi^k / factorial(k);
		E2_surf = E2_surf + p(k) * mean_pred_E2(k, :);
		E1_surf = E1_surf + p(k) * mean_pred_E1(k, :);
	end
	p(end)	= 1 - p0 - sum(p(1 : end-1));					%	Last element holds the remaining prob.
	E2_surf	= E2_surf + p(end) * mean_pred_E2(end, :);
	E1_surf	= E1_surf + p(end) * mean_pred_E1(end, :);
	E_surf	= (E2_surf + E1_frac_act*E1_surf);
	set(groot, 'CurrentFigure', h1);						%	Make the figure current
	plot(t_disc, E_surf/nE, 'b-')
	hold on
	xlim([0 3500])
	ylim([0 1])
	title('Mean E** activity for spatially homog. approx''n')
	xlabel('Time  (ms)')
	ylabel('Fractional E**(t)')

	delta_beta	= E_surf * N_surfs * beta_E2;
	R_bulk(i_Phi, :) = Downstream_bulk_solver ...			%	Single-compartment; driving fn
		(RelTol, t_cyto/1000, t_disc/1000, delta_beta, ...
		cG_0, Ca_0, beta_Dark, f_Ca, BCa_Vcyto_F, ...
		alpha_max, K_GCAP, m_GCAP, J_cG_max, K_cG, J_ex_max, K_ex);
	set(groot, 'CurrentFigure', h2);						%	Make the figure current
	plot(t_cyto, R_bulk(i_Phi, :), 'b-')
	hold on
	xlim([0 3500])
	ylim([0 1])
	title('Downstream solution for spatially homog. approx''n')
	xlabel('Time  (ms)')
	ylabel('Fractional response, R')
	drawnow
	set(groot, 'CurrentFigure', h3);						%	Make the figure current
	semilogy(t_cyto, R_bulk(i_Phi, :), 'b-')
	hold on
	xlim([0 5000])
	ylim([1e-4 1e-1])
	title('Downstream solution for spatially homog. approx''n')
	xlabel('Time  (ms)')
	ylabel('Fractional response, R')
end
set(groot, 'CurrentFigure', h2);
plot([0 t_cyto_max], 0.9*[1 1], 'r--')
set(groot, 'CurrentFigure', h3);
plot(t_disc, 0.1*exp(-k_E1*(t_disc-2000)/1000), 'b--')
plot(t_disc, 0.1*exp(-k_E2*(t_disc-2000)/1000), 'r--')

%-----------------------------------------------------------------------------------------
%	METHOD 2A -- Downstream for spatially homog. case			2. To get T_sat
%-----------------------------------------------------------------------------------------

log10_Phi	= 2 : 0.05 : 4.8;
Phi_space	= 10 .^ log10_Phi;
T_sat		= NaN(1, length(Phi_space));
E2_surf_sat	= NaN(1, length(Phi_space));

h = figure(74); clf
for i = 1 : length(Phi_space)								%	Loop for large set of intensities
	phi	= Phi_space(i) / N_surfs;
	p0	= exp(-phi);
	p	= zeros(1, max_Isoms_pred);
	E2_surf = zeros(1, nt_disc);
	E1_surf = zeros(1, nt_disc);
	for k = 1 : max_Isoms_pred - 1
		p(k) = p0 * phi^k / factorial(k);
		E2_surf = E2_surf + p(k) * mean_pred_E2(k, :);
		E1_surf = E1_surf + p(k) * mean_pred_E1(k, :);
	end
	p(end) = 1 - p0 - sum(p(1 : end-1));
	E2_surf = E2_surf + p(end) * mean_pred_E2(end, :);
	E1_surf = E1_surf + p(end) * mean_pred_E1(end, :);
	E_surf	= (E2_surf + E1_frac_act*E1_surf);
	delta_beta = E2_surf * N_surfs * beta_E2;
	R = Downstream_bulk_solver ...
		(RelTol, t_cyto/1000, t_disc/1000, delta_beta, ...
		cG_0, Ca_0, beta_Dark, f_Ca, BCa_Vcyto_F, ...
		alpha_max, K_GCAP, m_GCAP, J_cG_max, K_cG, J_ex_max, K_ex);
	set(groot, 'CurrentFigure', h);
	plot(t_cyto, R, 'b-')
	hold on
% 	xlim([0 3000])
	ylim([0 1])
	title('Downstream solution for spatially homog. approx''n')
	xlabel('Time  (ms)')
	ylabel('Fractional response, R')
	drawnow

	ptr	= find(1-R <= F_crit);
	if ~isempty(ptr)
		ptr = ptr(end)-1;												%	Index to last time (s) 1-R < F_crit
% 		dt_cyto = (t_cyto(2)-t_cyto(1));			%	cyto or disc???
		t_sat = (ptr + (R(ptr)-(1-F_crit))/(R(ptr)-R(ptr+1)))*dt_cyto;	%	Interpolate between discrete samples
		T_sat(i) = t_sat / 1000;										%	Convert ms to s
		E2_surf_sat(i) = E2_surf(ptr) + (t_sat - t_cyto(ptr)) * (E2_surf(ptr+1) - E2_surf(ptr))/dt_cyto;
	end
end

%---------------------------------------------------------------------------------------------------

figure(75), clf
semilogx(Phi_space, E2_surf_sat, 'r-')
ylim([0 5])
xlabel('R* per outer segment')
ylabel(['E_{act} per surf at ', num2str(F_crit*100), '% recovery'])
title('Remaining PDE activity at time of electrical recovery')
drawnow

%---------------------------------------------------------------------------------------------------
%	Burns & Pugh (2010) Fig. 4B  UnGraphed ...

BP2010_F4B_lnPhi= [5.81386  6.34037  6.98296  7.55073  8.19585  8.94925 9.56324 10.1437 10.7732 ];
BP2010_F4B_Tsat	= [0.326559 0.427576 0.607327 0.736463 0.978126 1.38577 1.80756  2.13932 2.60895];

%---------------------------------------------------------------------------------------------------

Phi_fit	= logspace(2, 5, 1000);
T_fit_1	= log(Phi_fit/200) * 0.25 + 0.18;		%	/100) * 0.24 + 0.025;
T_fit_2	= log(Phi_fit/1e4) * 0.66 - 1.45;		%	/1e3) * 0.66 - 0.02;

Phi_fit_3= logspace(2, 4, 1000);
phi_fit_3= Phi_fit_3 / N_surfs;
T_fit_3	= (log(phi_fit_3) + rho * phi_fit_3) / k_E2 + 0.58;		%	0.59;	%	0.57;

grey	= [1 1 1] * 0.6;
figure(81), clf
semilogx(Phi_fit, T_fit_1, ':', 'Color', 'k', 'LineWidth', 1)
hold on
semilogx(Phi_fit, T_fit_2, ':', 'Color', 'k', 'LineWidth', 1)
semilogx(Phi_space, T_sat, 'r-', 'LineWidth', 1.25)
% semilogx(Phi_low, T_fit_3, 'w-', 'LineWidth', 1.5)
semilogx(Phi_fit_3, T_fit_3, 'b--', 'LineWidth', 1.25)
semilogx(exp(BP2010_F4B_lnPhi), BP2010_F4B_Tsat, 'ko', 'LineWidth', 1, 'MarkerFaceColor', 'w')
xlim([200 6e4])
ylim([0 2.8])
xlabel('R* per outer segment')
ylabel(['T_{sat} for ', num2str(F_crit*100), '% recovery'])
title('Recovery time versus flash intensity')
drawnow

%-----------------------------------------------------------------------------------------
%	METHOD 3B -- Analytical model with aberrant R*s
%-----------------------------------------------------------------------------------------

%	disp('Starting downstream integration for analytical model with aberrant R*s')
f_aberr		= 0.001;							%	Fraction of aberrant R*s
tau_aberr	= 4;								%	Mean lifetime of aberrant R* events
nx			= 100;								%	Compartments (100 fine; 200 is OK, too)
ndt			= 500;								%	Number of time intervals to interpolate at; ndt+1 values
n_repeats	= 5;								%	Number of repeats to average at each intensity
n_ext		= 20000;
E2_extended = [ones(1,n_ext)*nE, E2_unif];
E1_extended = [ones(1,n_ext)*nE, E1_unif];
t_extended  = [(-n_ext:-1)*dt_calc, t_calc];
t_aberr_max	= 8000;								%	>= t_disc_max; and then we pad E_surf with zeros
t_aberr		= 0 : dt_disc : t_aberr_max;
nt_aberr	= length(t_aberr);
t_cyt_aberr	= 0 : dt_cyto : t_aberr_max;
nt_cyt_aberr= length(t_cyt_aberr);

rng('default')									%	Reset rng
tic

%-----------------------------------------------------------------------------------------
%													1. Discrete intensities
%-----------------------------------------------------------------------------------------

h = figure(91); clf
E_aberr		= zeros(n_Phi, nt_cyt_aberr);		%	Array for mean E**(Phi, t)
R_aberr		= zeros(n_Phi, nt_cyt_aberr);		%	Array for mean R(Phi, t)
for i_Phi = 1 : n_Phi							%	Loop for the intensities (Phi) and trials calculated
	Phi	= Phi_set(i_Phi);
	Method4
	E_aberr(i_Phi,:) = mean(E_spa)*nx/N_surfs;	%	Store mean E**(t)/surface for this Phi
end
R_aberrant = R_aberr;							%	Store
text(0.85, 0.85, 'R*/rod', 'Units', 'Normalized', 'HorizontalAlign', 'Center')
text(0.85, 0.50, num2str(sort(Phi_set, 'descend')'), ...
	'Units', 'Normalized', 'HorizontalAlign', 'Center')
drawnow

if exist([data_dir, Saved_aberrants], 'file')
	figure(61)
	hold on
	plot(t_aberr, E_aberr, 'b--')
end

disp(['Aberrants:  ', num2str(n_Phi), ' intensities x ', num2str(n_repeats), ' repeats, with ', ...
	num2str(nx), ' compartments, took ', num2str(toc/60, 3), ' mins'])

%-----------------------------------------------------------------------------------------
%	Superimpose traces for Method 2A and Method 3B  (i.e. without, and then with, aberrants)
%-----------------------------------------------------------------------------------------

figure(92), clf
plot(t_cyto, R_bulk, 'r-')
hold on
plot(t_cyt_aberr, R_aberrant, 'b-')
ylim([0 1])
title('Downstream: spatially uniform approx''n and w aberrants')
xlabel('Time  (ms)')
ylabel('Fractional response, R')
text(0.85, 0.85, 'R*/rod', 'Units', 'Normalized', 'HorizontalAlign', 'Center')
text(0.85, 0.50, num2str(sort(Phi_set, 'descend')'), ...
	'Units', 'Normalized', 'HorizontalAlign', 'Center')
plot([0 t_aberr_max], 0.9*[1 1], 'r--')
drawnow

%-----------------------------------------------------------------------------------------
%														B. At a range of intensities
%-----------------------------------------------------------------------------------------

h = figure(93); clf
% h = [];
tic
log_Phi_aberr	= 2 : 0.1 : 4.8;
Phi_aberr		= 10 .^ log_Phi_aberr;					%	Re-define
n_Phi_aberr		= length(Phi_aberr);
R_aberr			= zeros(n_Phi_aberr, nt_cyt_aberr);		%	Array for mean R(Phi, t)
T_sat_aberr		= NaN(1, n_Phi_aberr);
for i_Phi = 1 : n_Phi_aberr								%	Loop for the intensities (Phi) and trials calculated
	Phi	= Phi_aberr(i_Phi);
	Method4
	R = R_aberr(i_Phi,:);
	ptr	= find(1-R <= F_crit);
	if ~isempty(ptr)
		ptr = ptr(end)-1;								%	Index to last time (s) 1-R < F_crit
		t_sat = (ptr + (R(ptr)-(1-F_crit))/(R(ptr)-R(ptr+1)))*dt_cyto;	%	Interpolate between discrete samples
		T_sat_aberr(i_Phi) = t_sat/1000;
	end
end
disp(['Aberrants:  ', num2str(n_Phi_aberr), ' intensities x ', num2str(n_repeats), ' repeats, with ', ...
	num2str(nx), ' compartments, took ', num2str(toc/60, 3), ' mins'])

%-----------------------------------------------------------------------------------------

figure(94), clf
plot(t_cyt_aberr, R_aberr, 'b-')
ylim([0 1])
title('Downstream: spatially uniform approx''n w aberrants')
xlabel('Time  (ms)')
ylabel('Fractional response, R')
hold on
plot([0 t_aberr_max], 0.9*[1 1], 'r--')
drawnow

%-----------------------------------------------------------------------------------------

T_fit_2	= log(Phi_fit/1e4) * 0.67 + 1.50;		%	/1e4) * 0.67 + 1.52;
figure(95), clf
semilogx(Phi_fit, T_fit_1, ':', 'Color', 'k', 'LineWidth', 1)
hold on
semilogx(Phi_fit, T_fit_2, ':', 'Color', 'k', 'LineWidth', 1)
semilogx(Phi_aberr, T_sat_aberr, 'r-', 'LineWidth', 2)
semilogx(Phi_space, T_sat, 'r-', 'LineWidth', 1.25)
semilogx(Phi_fit_3, T_fit_3, 'b--', 'LineWidth', 1.25)
semilogx(exp(BP2010_F4B_lnPhi), BP2010_F4B_Tsat, 'ko', 'LineWidth', 1, 'MarkerFaceColor', 'w')
xlim([200 6e4])
ylim([0 2.8])
xlabel('R* per outer segment')
ylabel(['T_{sat} for ', num2str(F_crit*100), '% recovery'])
title('Recovery time versus flash intensity')
drawnow

%-----------------------------------------------------------------------------------------
