# Supplementary material for: A quantitative account of mammalian rod phototransduction with PDE6 dimeric activation: responses to bright flashes
Source: Open Biol. 2020 Jan 8;10(1):190241. doi: 10.1098/rsob.190241 (PMC7014685; doi:10.1098/rsob.190241)
Supplement: Code and simulated data [file rsob190241supp2.zip › Downstream_Method_3_Example.m]

%	Downstream_Method_3_Example.m			T.D. Lamb		Nov-2019			Updated 04-Nov-2019
%	Processes the simulations from the WalkMat model and saves to 'Method_3_Example_Workspace.MAT'
%---------------------------------------------------------------------------------------------------
%	Must have run Prepare_Method_3_Example.m	saves simulations to 'Saved_Method_3_Example.MAT'
%---------------------------------------------------------------------------------------------------

clearvars, close all
data_dir	= ['Data', filesep];

Conditions		= 'd1300_CG2500_CE0080_nuRG1250_kGs1000';		beta_E2 = 0.017;	rho	= 0.32;
Saved_Method_3	= 'Saved_Method_3_Example.MAT';
t_lims			= [0 3];									%	s

%	Load selected data from aberrants simulation
load([data_dir, Saved_Method_3], 'p_aberr', 'tau_aberr', 'a_aberr', 'Phi_M3', 'E2_M3_Phi') 
n_Phi_M3	= length(Phi_M3);

%---------------------------------------------------------------------------------------------------
%	Aberrants:  Next, integrate the downstream equations, using E**(x,t) from METHOD 3
%	Prepare for downstream calculations
%---------------------------------------------------------------------------------------------------

beta_E2_keep= beta_E2;							%	Keep beta_E2 that was set at start
Parameters_Downstream							%	Load downstream parameters -- incl. N_surfs, n_dx
beta_E2		= beta_E2_keep;
clearvars beta_E2_keep

t_cyto_max	= 10000;
dt_cyto		= 10;
t_cyto		= 0 : dt_cyto : t_cyto_max;	
nt_cyto		= length(t_cyto);

[Ca_0, cG_0] = steady( f_Ca, alpha_max, K_GCAP, m_GCAP, J_cG_max, K_cG, J_ex_max, K_ex, beta_Dark );


dt_disc		= 10;
t_disc_max	= 10000;
t_disc		= 0 : dt_disc : t_disc_max;
nt_disc		= length(t_disc);

t_aberr_max	= 10000;										%	>= t_disc_max
t_aberr		= 0 : dt_disc : t_aberr_max;
% nt_aberr	= length(t_aberr);
t_cyt_aberr	= 0 : dt_cyto : t_aberr_max;
nt_cyt_aberr= length(t_cyt_aberr);
	
h93 = figure(93); clf
tic
RelTol	= 1e-4;												%	Default 1e-4
interp_method = 'linear';									%	'linear' or 'pchip'
load([data_dir, Saved_Method_3], ...
	't_disc', 'trials_M3', 'E2_M3_store')					%	Load stored E**(x,t)
R_M3		= zeros(n_Phi_M3, nt_cyt_aberr);				%	Array for mean R(Phi, t)
T_sat_M3	= zeros(1, n_Phi_M3);
R_M3_store	= cell(n_Phi_M3, 1);							%	Storage for all raw traces

for i_Phi = 1 : n_Phi_M3
	Phi	= Phi_M3(i_Phi);									%	Mean number of isomerisations per OS
	R_M3_raw = zeros(trials_M3(i_Phi), nt_cyt_aberr);		%	Array for raw responses for this Phi
	for trial = 1 : trials_M3(i_Phi)
		E2_M3 = E2_M3_store{i_Phi, trial};
		E2_soln	= num2cell(E2_M3, 2);						%	Convert to cell array
		t_soln	= num2cell(repmat(t_disc/1000, n_dx,1), 2);
		soln = Downstream_spatial_solver (RelTol, 0, t_aberr_max/1000, t_aberr_max/dt_cyto, ...
			t_soln, E2_soln, interp_method, beta_E2, cG_0, Ca_0, beta_Dark, f_Ca, BCa_Vcyto_F, ...
			alpha_max, K_GCAP, m_GCAP, J_cG_max, K_cG, J_ex_max, K_ex, L, n_dx, D_cG, D_Ca);
		dum	= deval(soln, t_cyt_aberr/1000);
		cG_spa = dum( 1:n_dx      , :);
		Ca_spa = dum((1:n_dx)+n_dx, :);
		J_cG_spa = J_cG_max * cG_spa.^3 ./ (cG_spa.^3 + K_cG^3);
		J_ex_spa = J_ex_max * Ca_spa ./ (Ca_spa + K_ex);
		J = mean(J_cG_spa + J_ex_spa);
		R = 1 - J/J(1);
		R_M3_raw(trial, :) = R;								%	Store raw response
		R_M3(i_Phi,:) = R_M3(i_Phi,:) + R;					%	Add raw to sum
		set(groot, 'CurrentFigure', h93);					%	Make figure 93 current
		plot(t_cyt_aberr/1000, R, 'r-')						%	Plot individual trials
		if i_Phi == 1 && trial == 1
			ylim([0 1])
			title('Downstream: Method 3 with aberrants')
			xlabel('Time  (s)')
			ylabel('Fractional response, R')
			hold on
			plot([0 t_aberr_max]/1000, 0.9*[1 1], 'r--')
		end
		drawnow
	end
	R_M3_store{i_Phi} = R_M3_raw;							%	Store the set of raw responses for this intensity
	R_M3(i_Phi,:) = R_M3(i_Phi,:) / trials_M3(i_Phi);		%	And get the mean response for this intensity
	R	= R_M3(i_Phi,:);
end
clearvars E2_M3_store										%	Clear the huge array (it can be reloaded)
disp(['   Time for downstream spatial integration from Method 3 (', ...
	interp_method, ' interpol''n) = ', num2str(toc,3), ' s.'])

%---------------------------------------------------------------------------------------------------

clearvars h h9*												%	Don't save Figures
save([data_dir, 'Method_3_Example_Workspace'])
