# Supplementary material for: A quantitative account of mammalian rod phototransduction with PDE6 dimeric activation: responses to bright flashes
Source: Open Biol. 2020 Jan 8;10(1):190241. doi: 10.1098/rsob.190241 (PMC7014685; doi:10.1098/rsob.190241)
Supplement: Code and simulated data [file rsob190241supp2.zip › Downstream_spatial_solver.m]

function soln = Downstream_spatial_solver (RelTol, t_min, t_max, ndt, ...
	t_soln, E2_soln, interp_method, beta_E2, cG_0, Ca_0, beta_Dark, f_Ca, BCa_Vcyto_F, ...
	alpha_max, K_GCAP, m_GCAP, J_cG_max, K_cG, J_ex_max, K_ex, L, nx, D_cG, D_Ca)

%	Solve spatial partial d.e.'s for OS, with E**(t) activity defined in E2_soln(t_soln)
%   T.D. Lamb			4-Oct-2016					Updated 24-Jan-2019
%	PDE**(t) for each element is in cell array 'E2_soln', for times in cell array 't_soln'
%	Calls ODE solver for each state, using nested function to pass parameters
%
%	In the calling function, follow with ...
% 	dum	= deval(soln, t_solve);
% 	cG_spa = dum( 1:nx    , :);
% 	Ca_spa = dum((1:nx)+nx, :);
% 	J_cG_spa = J_cG_max * cG_spa.^3 ./ (cG_spa.^3 + K_cG^3);
% 	J_ex_spa = J_ex_max * Ca_spa ./ (Ca_spa + K_ex);
% 	J = mean(J_cG_spa + J_ex_spa, 1);				%	1 is for single compartment
% 	R = 1 - J/J(1);
%
%-----------------------------------------------------------------------------------------

	if rem(nx, 1) || nx<1								%	No. compartments must be pos integer
		error('nx must be integer')
	end
	dx		= L / nx;
	N_surfs	= length(t_soln);							%	Number of surfaces being input

	t_interp	= t_min + (t_max-t_min) * (0:ndt)/ndt;	%	Interpolation times
	E2_interp	= zeros(ndt+1, nx);						%	To hold summed interpolated E**(t)
	dum = 1 : N_surfs;									%	Dummy pointer
	for k = 1 : nx
		ptr = find( (k-1)*N_surfs/nx < dum  &  dum <= k*N_surfs/nx );
		for kk = ptr									%	Add these surfaces into compartment
			E2_interp(:,k) = E2_interp(:,k) + interp1(t_soln{kk}, E2_soln{kk}, t_interp, interp_method)';
		end												%	interp_method:  e.g. 'linear' or 'pchip'
	end

% 	t_done	= -Inf;
	options = odeset('RelTol', RelTol);
	range	= [t_min t_max];							%	Integration time range
	init	= [ones(nx,1)*cG_0; ones(nx,1)*Ca_0];		%	Initialise cG, Ca
	soln	= ode15s(@spatial, range, init, options);	%	ODE solver: 15s, or 23tb, 23t, 45
	
%-----------------------------------------------------------------------------------------
%	Nested function for the derivatives, with access to params.  All vectors are columns.
%	Note that all parameters and variables are referenced to the entire length L, rather
%	than to each element dx, in order to maintain consistency with the isotropic model.
%	The p.d.e. is solved by the standard "semi-discretization" method (Iserles, 1996).
%-----------------------------------------------------------------------------------------

	function derivs = spatial(t, y)						%	Explicit time dependence

		cG		= y( 1:nx      );						%	cG(x, t_0)		uM
		Ca		= y((1:nx) + nx);						%	Ca(x, t_0)		nM
		
		E2		= interp1(t_interp, E2_interp, t)';		%	Get column vector of E2(t) by linear interpolation
		beta	= beta_Dark + nx * beta_E2 * E2;		%	PDE rate const	s^-1
		alpha	= alpha_max ./ (1+(Ca/K_GCAP).^m_GCAP);	%	Cyclase rate	uM s^-1
% 		alpha	= alpha_max / (1+(Ca_0/K_GCAP).^m_GCAP);%	Cyclase rate	uM s^-1		*** GCAPs K/O
		J_cG	= J_cG_max * cG.^3 ./ (cG.^3 + K_cG^3);	%	J_cG(t)			pA
		J_ex	= J_ex_max * Ca ./ (Ca + K_ex);			%	J_ex(t)			pA

		diff2cG	= [diff(cG); 0] - [0; diff(cG)];		%	Take second differences
		cG_diffn= (D_cG / dx^2) .* diff2cG;				%	    = D_cG * d2(cG)/dx2
		diff2Ca	= [diff(Ca); 0] - [0; diff(Ca)];		%	Take second differences
		Ca_diffn= (D_Ca / dx^2) .* diff2Ca;				%	    = D_Ca * d2(Ca)/dx2

		dcG_dt	= alpha - beta .* cG + cG_diffn;		%	dcG(t)/dt		uM s^-1
		dCa_dt	= (f_Ca*J_cG/2 - J_ex) / BCa_Vcyto_F ...%	dCa(t)/dt		nM s^-1
				+ Ca_diffn;
		derivs	= [dcG_dt; dCa_dt];						%	Column of derivatives

% 		if t > t_done
% 			t_done = t;
% 			disp(['Reached time = ', num2str(t_done), ' s, with:  E** = ', num2str(sum(E2)), ...
% 				', mean dcG_dt = ', num2str(mean(dcG_dt)), ', dCa_dt = ', num2str(mean(dCa_dt))])
% 		end
	end

%-----------------------------------------------------------------------------------------
%	Marginally faster (~5%) using the following forms: 
%	But not worth the complication, as the limitation is the self-time in ode15s
%-----------------------------------------------------------------------------------------
% 		J_cG	= J_cG_max ./ (1 + (K_cG./cG).^3);		%	J_cG(t)			pA	Faster
% 		J_ex	= J_ex_max ./ (1 + K_ex./Ca);			%	J_ex(t)			pA	Faster
% 		diff2nd	= [cG(2)-cG(1); diff(cG,2); cG(end-1)-cG(end)];	%	Faster 2nd diffs
% 		diff2nd	= [Ca(2)-Ca(1); diff(Ca,2); Ca(end-1)-Ca(end)];	%	Faster 2nd diffs
%-----------------------------------------------------------------------------------------

end
